# Supplementary material for: 4,11-Diaza-1,8-diazo­niacyclo­tetra­decane bis­(pyridine-2-carboxyl­ate) dihydrate
Source: Acta Crystallogr Sect E Struct Rep Online. 2009 Sep 19;65(Pt 10):o2504. doi: 10.1107/S1600536809037258 (PMC2970343; doi:10.1107/S1600536809037258)
Supplement: Supplementary file 2 [file e-65-o2504-Isup2.hkl]

# 
# h,k,l, Fc-squared, Fo-squared, sigma(Fo-squared) and status flag 
# 
data_I
_shelx_title ' (H2-cyclam)(pic)2' 
_shelx_refln_list_code          4 
_shelx_F_calc_maximum      137.57 
_exptl_crystal_F_000       520.00 
_reflns_d_resolution_high  0.7496 
 
loop_ 
 _symmetry_equiv_pos_as_xyz 
 'x, y, z' 
 '-x, y+1/2, -z+1/2' 
 '-x, -y, -z' 
 'x, -y-1/2, z-1/2' 
 
_cell_length_a    10.2746 
_cell_length_b    12.0551 
_cell_length_c    10.3244 
_cell_angle_alpha  90.000 
_cell_angle_beta   93.104 
_cell_angle_gamma  90.000 
 
_shelx_F_squared_multiplier     1.000 
 
loop_ 
 _refln_index_h 
 _refln_index_k 
 _refln_index_l 
 _refln_F_squared_calc 
 _refln_F_squared_meas 
 _refln_F_squared_sigma 
 _refln_observed_status 
   1   0   0      538.00      502.88     15.61 o 
   3   0   0     2936.87     2903.10     43.30 o 
   4   0   0     2207.06     2131.85     86.17 o 
   5   0   0     1904.76     1911.33     45.36 o 
   6   0   0        3.16        1.26      3.70 o 
   7   0   0     1457.78     1406.09     46.66 o 
   8   0   0      546.71      609.31     33.18 o 
   9   0   0       41.86       56.81     18.89 o 
  10   0   0      194.11      188.45     38.97 o 
  11   0   0       68.22       69.80     26.87 o 
  12   0   0       39.76       90.95     28.95 o 
  13   0   0        6.27      -15.26     15.26 o 
   1   1   0     1251.79     1219.67     15.00 o 
   2   1   0      693.51      684.37     11.57 o 
   3   1   0      188.73      212.14      8.33 o 
   4   1   0      828.75      844.52     21.40 o 
   5   1   0      446.83      432.03     15.47 o 
   6   1   0       10.71       20.99      4.56 o 
   7   1   0      153.87      154.56     11.18 o 
   8   1   0      211.94      217.10     14.12 o 
   9   1   0       12.07        5.73      4.60 o 
  10   1   0        0.23       12.28      6.37 o 
  11   1   0        0.04        5.58      9.08 o 
  12   1   0        0.46       -8.42      8.42 o 
  13   1   0        9.61       -0.62     11.35 o 
   0   2   0      342.54      283.84     13.54 o 
   1   2   0     1331.07     1336.59     16.11 o 
   2   2   0    10257.41    10105.74     54.07 o 
   3   2   0      473.26      516.19     11.43 o 
   4   2   0     1044.41     1012.68     19.42 o 
   5   2   0      594.32      595.32     17.43 o 
   6   2   0        2.19        5.09      3.21 o 
   7   2   0      259.68      238.34     13.43 o 
   8   2   0      541.01      528.11     21.41 o 
   9   2   0      169.92      166.59     17.06 o 
  10   2   0       14.58        6.96      6.37 o 
  11   2   0       46.47       61.45     12.92 o 
  12   2   0       10.01        9.19     14.24 o 
  13   2   0        0.07       -3.76     23.60 o 
   1   3   0      622.31      568.48     14.21 o 
   2   3   0        0.04        1.62      2.07 o 
   3   3   0      190.09      172.60     10.16 o 
   4   3   0      820.01      815.66     15.22 o 
   5   3   0      325.79      307.77     12.22 o 
   6   3   0       81.20       77.38      6.64 o 
   7   3   0       37.35       38.88      6.18 o 
   8   3   0      171.75      155.39     16.62 o 
   9   3   0      243.91      217.44     19.33 o 
  10   3   0       29.12       28.63      9.63 o 
  11   3   0       17.74       24.99      9.06 o 
  12   3   0        4.67       -2.48      7.76 o 
  13   3   0        9.18       19.48     14.77 o 
   0   4   0     2128.57     2261.11     53.97 o 
   1   4   0      276.43      287.91     15.34 o 
   2   4   0      155.76      169.85      8.30 o 
   3   4   0     1066.41     1072.27     38.76 o 
   4   4   0      144.05      153.89     11.47 o 
   5   4   0      161.99      171.95     12.87 o 
   6   4   0      329.04      367.19     17.66 o 
   7   4   0      299.13      292.75     17.18 o 
   8   4   0      476.49      410.94     42.18 o 
   9   4   0        3.11        0.67      5.97 o 
  10   4   0        4.88       10.23      7.13 o 
  11   4   0       15.20       28.14      9.23 o 
  12   4   0       15.16        6.62      7.49 o 
  13   4   0        0.97       -5.41     13.47 o 
   1   5   0       85.93       74.71      6.73 o 
   2   5   0       26.44       18.94      3.92 o 
   3   5   0      659.76      656.93     21.53 o 
   4   5   0        3.53        5.17      5.59 o 
   5   5   0       16.03       19.16      7.19 o 
   6   5   0        1.46       -0.12      4.02 o 
   7   5   0       65.26       65.13     10.09 o 
   8   5   0        9.74       10.11      5.14 o 
   9   5   0      120.72      125.80     17.84 o 
  10   5   0       26.24       31.79      9.70 o 
  11   5   0       73.79       76.00     14.58 o 
  12   5   0        5.18        3.31      8.62 o 
  13   5   0       44.33       42.31     14.62 o 
   0   6   0     1478.55     1619.84     55.61 o 
   1   6   0     1525.22     1508.90     31.67 o 
   2   6   0        1.10        3.05      3.12 o 
   3   6   0      472.54      481.32     19.48 o 
   4   6   0       85.58       87.39     11.64 o 
   5   6   0        2.87        1.48      8.39 o 
   6   6   0        0.00        4.62      4.97 o 
   7   6   0        3.51       -1.59      4.20 o 
   8   6   0        5.53        6.83      5.62 o 
   9   6   0       20.15       29.16      9.69 o 
  10   6   0       99.36      128.31     18.97 o 
  11   6   0       26.47       21.85      9.60 o 
  12   6   0       32.09       23.49     17.05 o 
   1   7   0      130.80      138.32     10.55 o 
   2   7   0        0.90       -1.05      2.37 o 
   3   7   0       26.26       26.66      6.44 o 
   4   7   0       94.72       99.82     11.41 o 
   5   7   0       39.87       27.49      6.76 o 
   6   7   0       39.18       28.75     11.59 o 
   7   7   0      123.68      103.96     13.26 o 
   8   7   0      216.29      224.12     17.57 o 
   9   7   0        0.18       -4.02      6.04 o 
  10   7   0        7.01       24.59     13.09 o 
  11   7   0       17.33       32.43     13.42 o 
  12   7   0        1.17       22.06     10.27 o 
   0   8   0       23.08       30.50     10.32 o 
   1   8   0       27.18       45.76      7.57 o 
   2   8   0       56.17       71.11      8.68 o 
   3   8   0      136.93      128.85     12.12 o 
   4   8   0        1.63        4.51      4.32 o 
   5   8   0      263.34      276.07     30.74 o 
   6   8   0       21.51       32.57      7.86 o 
   7   8   0      132.36      143.01     15.98 o 
   8   8   0        5.40        8.05      6.50 o 
   9   8   0        1.15        4.24      6.04 o 
  10   8   0       59.98       78.59     16.15 o 
  11   8   0        0.11        8.71     15.80 o 
   1   9   0       57.29       49.50     11.02 o 
   2   9   0       44.15       41.55      7.50 o 
   3   9   0      344.72      345.94     16.99 o 
   4   9   0       21.90       29.48     10.92 o 
   5   9   0      243.51      254.94     18.67 o 
   6   9   0       44.26       49.88      9.50 o 
   7   9   0       17.89       29.15      8.37 o 
   8   9   0        9.38        2.05      6.14 o 
   9   9   0        7.06       -0.65      6.77 o 
  10   9   0       16.54       15.30      8.96 o 
  11   9   0        8.88       14.17     11.47 o 
   0  10   0        0.95       13.71      7.78 o 
   1  10   0      193.97      204.32     26.11 o 
   2  10   0        0.11       -2.03      3.59 o 
   3  10   0        0.36       -0.07      3.87 o 
   4  10   0        4.91        0.37      4.84 o 
   5  10   0       33.41       33.18      7.99 o 
   6  10   0        1.54        6.83      5.59 o 
   7  10   0      110.40       92.95     16.04 o 
   8  10   0       80.64       91.69     16.20 o 
   9  10   0        5.24        3.43      9.68 o 
  10  10   0        0.88       -1.96      7.88 o 
   1  11   0       67.57       65.01      9.50 o 
   2  11   0       40.08       23.73     14.69 o 
   3  11   0        0.13       -2.51      4.04 o 
   4  11   0        7.54        2.16      5.13 o 
   5  11   0       18.51       18.56      7.02 o 
   6  11   0       19.66        8.93      7.27 o 
   7  11   0        7.58        5.25      7.97 o 
   8  11   0        4.52        1.75      9.62 o 
   9  11   0       16.64       23.76      9.86 o 
   0  12   0      292.60      271.58     20.32 o 
   1  12   0       96.68      104.41     13.25 o 
   2  12   0       25.22       30.51      6.94 o 
   3  12   0       42.58       49.76     11.10 o 
   4  12   0       30.09       23.15     16.69 o 
   5  12   0       14.32       15.52      8.44 o 
   6  12   0       16.91       23.38      9.35 o 
   7  12   0       14.87       10.70     17.50 o 
   8  12   0        2.86        2.65      9.53 o 
   9  12   0        1.46       -9.67     12.24 o 
   1  13   0       88.22      103.44     19.61 o 
   2  13   0        4.89        7.21      6.87 o 
   3  13   0        2.92       14.17      8.05 o 
   4  13   0        0.48        1.55      7.08 o 
   5  13   0       69.59       84.24     20.42 o 
   6  13   0        1.53        7.37      9.57 o 
   7  13   0        2.36       -8.51     10.96 o 
   8  13   0       11.83       -0.84     13.54 o 
   0  14   0      185.02      196.89     32.76 o 
   1  14   0       68.58       73.38     15.53 o 
   2  14   0        0.02       -0.71      8.44 o 
   3  14   0       13.62       16.26      9.17 o 
   4  14   0        3.58       -9.12      9.12 o 
   5  14   0        0.00       23.49     14.10 o 
   6  14   0        6.45        1.89     11.18 o 
   1  15   0       11.03       25.63     14.08 o 
   2  15   0       86.49      112.40     37.07 o 
   3  15   0       11.79       38.60     22.19 o 
   4  15   0       13.24       14.32     12.57 o 
 -13   1   1        9.44       31.55     13.70 o 
 -12   1   1       14.74        9.48     10.33 o 
 -11   1   1        0.62       -7.89      8.59 o 
 -10   1   1        0.08       11.30      6.92 o 
  -9   1   1        0.04        3.52      4.73 o 
  -8   1   1        3.63        1.34      3.92 o 
  -7   1   1      189.15      175.51     12.12 o 
  -6   1   1       30.20       27.74      5.65 o 
  -5   1   1      327.97      319.24     14.99 o 
  -4   1   1       70.81       66.67      6.18 o 
  -3   1   1        2.73        1.93      2.00 o 
  -2   1   1       60.78       46.65      4.36 o 
  -1   1   1       39.29       33.79      2.33 o 
   0   1   1        0.80       13.29      1.70 o 
   1   1   1     3749.53     3724.79     25.36 o 
   2   1   1     1600.02     1446.45     28.63 o 
   3   1   1     2024.92     2004.02     41.52 o 
   4   1   1       52.85       60.17      8.41 o 
   5   1   1      115.17      119.80     14.79 o 
   6   1   1        8.59       16.69      4.95 o 
   7   1   1       99.38       94.03      9.31 o 
   8   1   1      191.11      198.53     13.07 o 
   9   1   1      251.57      241.81     18.82 o 
  10   1   1      453.49      472.14     28.37 o 
  11   1   1       98.12       95.77     20.64 o 
  12   1   1        5.31       12.96     16.94 o 
  13   1   1        5.56        0.75     13.13 o 
 -13   2   1        6.33       16.97     15.63 o 
 -12   2   1        9.21       31.48     13.21 o 
 -11   2   1        6.36       18.35      7.84 o 
 -10   2   1       56.20       53.81     11.89 o 
  -9   2   1       86.73       93.00     14.18 o 
  -8   2   1       20.29       13.80      4.78 o 
  -7   2   1       16.24       21.02      5.71 o 
  -6   2   1      466.54      469.58     17.58 o 
  -5   2   1       16.39       19.14      4.37 o 
  -4   2   1      292.28      301.05     11.68 o 
  -3   2   1      159.33      171.13      7.10 o 
  -2   2   1       12.05       18.18      2.71 o 
  -1   2   1        0.01        0.57      1.22 o 
   0   2   1     7235.68     7168.35     38.13 o 
   1   2   1      341.04      331.64      8.28 o 
   2   2   1      708.18      663.52     11.08 o 
   3   2   1      917.68      820.49     21.48 o 
   4   2   1     1719.59     1680.29     24.92 o 
   5   2   1      974.38     1007.89     22.05 o 
   6   2   1      369.96      348.29     17.37 o 
   7   2   1       84.91       88.74     10.23 o 
   8   2   1      635.10      575.44     28.52 o 
   9   2   1        1.22        3.82      5.00 o 
  10   2   1      158.05      190.93     33.72 o 
  11   2   1       54.44       78.80     14.70 o 
  12   2   1        3.26       -7.75      8.66 o 
  13   2   1        4.05        0.91     12.33 o 
 -13   3   1       22.73       16.47     13.14 o 
 -12   3   1       47.15       39.20     18.74 o 
 -11   3   1       57.52       53.02     12.73 o 
 -10   3   1        0.87       -2.91      5.79 o 
  -9   3   1       93.76      111.36     16.43 o 
  -8   3   1      434.52      423.77     24.90 o 
  -7   3   1      244.98      227.58     13.28 o 
  -6   3   1      114.38      102.49      8.64 o 
  -5   3   1      171.07      184.99      9.04 o 
  -4   3   1     1594.66     1596.25     23.46 o 
  -3   3   1     1271.47     1266.82     18.90 o 
  -2   3   1     1640.94     1618.03     19.42 o 
  -1   3   1     1309.26     1290.90     19.24 o 
   0   3   1      872.48      869.69     30.53 o 
   1   3   1     1616.46     1576.15     22.87 o 
   2   3   1      980.05     1039.58     15.12 o 
   3   3   1        1.54       -2.29      2.29 o 
   4   3   1        6.30        7.44      4.09 o 
   5   3   1      938.88      991.09     25.19 o 
   6   3   1       21.41       33.48      5.24 o 
   7   3   1      562.03      574.55     27.17 o 
   8   3   1      375.46      361.59     23.41 o 
   9   3   1      128.75      131.54     17.90 o 
  10   3   1        0.39       -1.58      7.19 o 
  11   3   1       33.78       50.03     10.67 o 
  12   3   1        9.10       11.71      9.72 o 
  13   3   1        0.99        8.59     14.05 o 
 -13   4   1        0.59        3.61     12.37 o 
 -12   4   1       10.93       16.29      8.67 o 
 -11   4   1       37.07       48.13     11.36 o 
 -10   4   1       17.69        5.72      7.34 o 
  -9   4   1       50.94       55.62     12.35 o 
  -8   4   1        5.11        0.05      8.53 o 
  -7   4   1      207.05      215.72     17.25 o 
  -6   4   1        5.19        3.43      2.61 o 
  -5   4   1       56.98       57.20      7.31 o 
  -4   4   1      172.12      174.33      8.03 o 
  -3   4   1     1009.14     1057.12     18.25 o 
  -2   4   1      166.26      161.98      6.92 o 
  -1   4   1      141.73      141.34      6.99 o 
   0   4   1     2739.86     2666.03     46.35 o 
   1   4   1     1605.26     1660.35     23.88 o 
   2   4   1       19.69       35.82      3.95 o 
   3   4   1     2411.18     2504.85     41.33 o 
   4   4   1        1.41        0.95      3.19 o 
   5   4   1        5.04        4.20      4.99 o 
   6   4   1       52.54       64.08     13.54 o 
   7   4   1      329.14      319.10     22.24 o 
   8   4   1      155.26      153.36     14.70 o 
   9   4   1        1.79        3.96      6.12 o 
  10   4   1       87.73      106.13     17.57 o 
  11   4   1        0.15       -0.39      6.62 o 
  12   4   1        0.15        3.03      7.73 o 
  13   4   1        6.86        0.16     13.88 o 
 -13   5   1        0.14        4.56     13.17 o 
 -12   5   1       13.82       17.05     10.80 o 
 -11   5   1       12.49       17.78      8.04 o 
 -10   5   1        2.94        4.79      6.83 o 
  -9   5   1       23.29       39.93     12.17 o 
  -8   5   1      139.34      171.03     17.74 o 
  -7   5   1      823.00      746.66     27.30 o 
  -6   5   1      120.92      109.72     12.07 o 
  -5   5   1        2.37        1.76      3.41 o 
  -4   5   1      221.15      229.81      9.54 o 
  -3   5   1      165.20      189.32     10.34 o 
  -2   5   1      144.61      141.99      7.14 o 
  -1   5   1      114.13      112.14      7.02 o 
   0   5   1     2257.40     2260.73     35.23 o 
   1   5   1      131.46      118.11      7.43 o 
   2   5   1      226.49      216.27      8.82 o 
   3   5   1      433.09      429.96     25.82 o 
   4   5   1      295.42      326.46     17.22 o 
   5   5   1       20.95       24.26      6.75 o 
   6   5   1        4.70        4.20      4.59 o 
   7   5   1       15.88       22.82      7.68 o 
   8   5   1       75.27       59.18     12.90 o 
   9   5   1        7.97        2.64      6.23 o 
  10   5   1        4.02       -0.10      6.33 o 
  11   5   1       25.35       22.70      9.28 o 
  12   5   1        5.61       12.33     15.13 o 
 -12   6   1       71.48       15.11     57.51 o 
 -11   6   1        2.64       10.28     11.48 o 
 -10   6   1        0.97        5.44      7.69 o 
  -9   6   1       12.09       16.92      7.41 o 
  -8   6   1      122.00      145.22     16.28 o 
  -7   6   1      252.31      254.41     16.44 o 
  -6   6   1      158.13      175.63     16.20 o 
  -5   6   1        1.31        3.59      4.36 o 
  -4   6   1       26.85       25.17      5.69 o 
  -3   6   1      386.94      395.19     15.42 o 
  -2   6   1     2143.50     2186.77     29.87 o 
  -1   6   1       27.89       28.99      4.74 o 
   0   6   1       98.89       93.33      8.19 o 
   1   6   1     2383.21     2375.64     34.83 o 
   2   6   1      257.76      253.81     10.44 o 
   3   6   1      168.62      172.12      8.79 o 
   4   6   1      360.32      393.04     19.55 o 
   5   6   1       50.41       44.74      9.19 o 
   6   6   1       49.59       41.60      9.30 o 
   7   6   1        5.58        0.44      5.68 o 
   8   6   1       18.97       20.92     15.15 o 
   9   6   1       47.09       34.27     11.76 o 
  10   6   1        0.13       -6.16      6.16 o 
  11   6   1       74.47      111.30     18.08 o 
  12   6   1       26.73       10.67     14.77 o 
 -12   7   1        2.24       14.74     14.03 o 
 -11   7   1       21.42        7.83     18.30 o 
 -10   7   1        0.73        6.34      9.57 o 
  -9   7   1       78.51       83.89     23.82 o 
  -8   7   1       40.73       41.82      9.31 o 
  -7   7   1      243.69      226.54     16.00 o 
  -6   7   1      148.91      161.22     13.85 o 
  -5   7   1       90.13      102.07     12.34 o 
  -4   7   1       20.38       24.37      5.66 o 
  -3   7   1      250.95      286.74     16.32 o 
  -2   7   1      581.98      543.29     16.17 o 
  -1   7   1       57.78       66.22     10.78 o 
   0   7   1      139.59      140.48     18.12 o 
   1   7   1       48.22       45.74      6.28 o 
   2   7   1       82.73       83.08      7.36 o 
   3   7   1      209.47      217.42     12.66 o 
   4   7   1      163.13      153.83     13.36 o 
   5   7   1       12.81        6.87      5.04 o 
   6   7   1        3.44        4.95      5.51 o 
   7   7   1      167.88      182.44     17.60 o 
   8   7   1        1.12        3.80      6.79 o 
   9   7   1        1.36        0.22      5.73 o 
  10   7   1        1.45       -5.61      5.61 o 
  11   7   1        9.75       -2.80      7.72 o 
  12   7   1        1.41        3.74      8.64 o 
 -11   8   1       34.06       40.02     23.01 o 
 -10   8   1        0.19       -1.62      9.42 o 
  -9   8   1        8.15       -2.50      6.73 o 
  -8   8   1       64.69       64.81     11.07 o 
  -7   8   1        4.14        3.30      6.81 o 
  -6   8   1      218.31      219.07     15.82 o 
  -5   8   1      238.88      243.87     15.33 o 
  -4   8   1       30.18       33.09      7.06 o 
  -3   8   1       10.35        6.51      3.63 o 
  -2   8   1      659.85      665.46     19.97 o 
  -1   8   1        3.77        0.53      3.03 o 
   0   8   1      104.40      127.37     11.02 o 
   1   8   1       30.33       30.80      5.83 o 
   2   8   1       27.23       28.19      5.11 o 
   3   8   1      438.42      423.57     18.51 o 
   4   8   1      126.61      142.58     17.63 o 
   5   8   1      521.07      532.23     44.91 o 
   6   8   1       13.49       11.88      6.26 o 
   7   8   1       16.82       23.78      7.87 o 
   8   8   1        0.08        1.91      4.94 o 
   9   8   1        1.10        8.04      6.32 o 
  10   8   1       11.99       20.98      8.19 o 
  11   8   1       17.86        9.43     13.29 o 
 -11   9   1       45.92       61.16     18.58 o 
 -10   9   1       62.52       76.71     33.78 o 
  -9   9   1        7.15       16.56      9.91 o 
  -8   9   1      292.31      298.23     25.48 o 
  -7   9   1        9.30       11.14      7.26 o 
  -6   9   1       45.76       52.55      9.82 o 
  -5   9   1        0.17       -3.98      4.07 o 
  -4   9   1      861.28      855.31     29.87 o 
  -3   9   1      457.03      471.49     20.23 o 
  -2   9   1        0.34        0.15      3.05 o 
  -1   9   1      196.27      197.10     12.46 o 
   0   9   1       36.64       35.14      7.05 o 
   1   9   1       77.09       77.58      9.55 o 
   2   9   1      129.35      121.08     10.44 o 
   3   9   1      217.86      214.80     22.24 o 
   4   9   1        0.88        3.78      4.73 o 
   5   9   1        0.02       -2.27      5.16 o 
   6   9   1        8.38       -1.78      5.61 o 
   7   9   1      109.21      121.07     17.01 o 
   8   9   1       10.48        7.62      7.37 o 
   9   9   1        3.43       13.39      6.89 o 
  10   9   1        2.17        5.04      6.57 o 
  11   9   1        6.78       11.11     19.30 o 
 -10  10   1       41.21       74.23     18.55 o 
  -9  10   1        4.03       13.74     10.69 o 
  -8  10   1       16.93        8.65      7.45 o 
  -7  10   1       18.73       26.60      8.11 o 
  -6  10   1       18.50       25.62      9.04 o 
  -5  10   1       71.97       95.60     15.26 o 
  -4  10   1        6.85        2.38      4.64 o 
  -3  10   1      132.54      122.07     12.49 o 
  -2  10   1       41.54       43.21      6.84 o 
  -1  10   1       34.93       48.91      7.93 o 
   0  10   1       36.06       36.86     12.58 o 
   1  10   1       70.51       76.16     10.01 o 
   2  10   1      124.54      122.32     12.34 o 
   3  10   1       33.96       33.70      6.99 o 
   4  10   1       56.09       45.62     10.42 o 
   5  10   1        2.48       -4.76      4.76 o 
   6  10   1       83.07       64.45     12.75 o 
   7  10   1       46.54       60.06     12.34 o 
   8  10   1        0.95        0.24      6.07 o 
   9  10   1        5.49       -6.86      6.86 o 
  10  10   1        0.78        2.95      8.10 o 
  -9  11   1        5.66       -3.09      9.46 o 
  -8  11   1        1.76       -2.01      9.40 o 
  -7  11   1        3.01       10.64      7.30 o 
  -6  11   1       19.21       16.81      7.50 o 
  -5  11   1        1.26       10.94      8.52 o 
  -4  11   1       16.21       16.60     13.77 o 
  -3  11   1        0.26       -1.91      5.05 o 
  -2  11   1       17.68       19.69      5.32 o 
  -1  11   1      195.54      194.53     13.92 o 
   0  11   1       21.19       11.87     10.88 o 
   1  11   1      140.58      127.09     12.03 o 
   2  11   1       53.59       59.80      9.42 o 
   3  11   1       20.57       20.19      6.52 o 
   4  11   1        0.65       -4.28      5.51 o 
   5  11   1      139.39      126.30     17.78 o 
   6  11   1        0.01        4.97      6.69 o 
   7  11   1       67.14       66.18     12.01 o 
   8  11   1        0.17        0.57      7.52 o 
   9  11   1       45.29       58.20     23.46 o 
  -9  12   1        4.06        7.99     13.85 o 
  -8  12   1       16.93       26.90     33.37 o 
  -7  12   1        1.37        2.05      9.46 o 
  -6  12   1        5.13       -3.96      8.50 o 
  -5  12   1        2.35        3.49      7.55 o 
  -4  12   1        0.01       -3.83      6.84 o 
  -3  12   1       21.49       20.93      8.04 o 
  -2  12   1        3.74        9.86      7.52 o 
  -1  12   1       36.34       40.89      9.85 o 
   0  12   1      126.64      131.82     12.18 o 
   1  12   1       22.36       10.10      6.07 o 
   2  12   1       92.24       85.25     12.18 o 
   3  12   1       14.82       11.64      6.77 o 
   4  12   1       34.93       34.98     14.09 o 
   5  12   1       14.00       20.21      8.41 o 
   6  12   1       15.63       12.22      8.00 o 
   7  12   1        3.22       -3.92      9.67 o 
   8  12   1        6.66       -3.59      9.21 o 
   9  12   1        0.52      -17.98     17.98 o 
  -8  13   1        0.40       32.77     14.29 o 
  -7  13   1        0.40        5.54     11.41 o 
  -6  13   1        3.88       10.79      9.66 o 
  -5  13   1        0.56       -4.72      9.25 o 
  -4  13   1       53.11       41.41     14.80 o 
  -3  13   1       48.46       33.16     19.12 o 
  -2  13   1       37.40       57.08     11.89 o 
  -1  13   1       30.71       39.16      9.84 o 
   0  13   1       19.13       20.00      7.39 o 
   1  13   1        5.28       10.09      7.59 o 
   2  13   1        7.41       13.56      6.46 o 
   3  13   1        3.00       -0.05      5.69 o 
   4  13   1        0.99        4.76      7.72 o 
   5  13   1        0.87        3.21      7.52 o 
   6  13   1        3.51        3.55      7.73 o 
   7  13   1        5.79       11.64      9.90 o 
  -6  14   1       12.94        0.63     12.75 o 
  -5  14   1       36.09       40.03     13.53 o 
  -4  14   1        0.31       -3.39      9.49 o 
  -3  14   1        0.21       -8.51      8.51 o 
  -2  14   1        1.30        1.83      8.93 o 
  -1  14   1        5.11       -2.78     11.87 o 
   0  14   1       24.90       28.22     10.71 o 
   1  14   1       23.62       34.60      9.88 o 
   2  14   1       11.54       22.26     12.37 o 
   3  14   1       14.87       21.72     11.31 o 
   4  14   1        6.82        3.61      8.56 o 
   5  14   1       27.15       44.41     12.31 o 
   6  14   1       20.51       29.74     10.22 o 
  -4  15   1        2.95       -9.77     10.96 o 
  -3  15   1        4.22       -8.45     10.83 o 
  -2  15   1        7.00       19.92     13.76 o 
  -1  15   1        2.34       -4.12     20.85 o 
   0  15   1       28.14       18.43     14.34 o 
   1  15   1       50.08       30.42     18.81 o 
   2  15   1       26.69       21.33     12.72 o 
   3  15   1        1.80        2.43     10.37 o 
   4  15   1        3.26       -1.95     11.29 o 
   0  16   1        0.28       20.14     15.63 o 
 -13   0   2        0.24       -3.94     13.43 o 
 -12   0   2       39.77       34.53     19.24 o 
 -11   0   2       27.42       61.36     22.72 o 
 -10   0   2      387.51      385.22     30.42 o 
  -9   0   2      111.92       91.97     16.96 o 
  -8   0   2      816.57      840.83     40.11 o 
  -7   0   2      686.16      672.35     33.46 o 
  -6   0   2       35.76       52.15     10.39 o 
  -5   0   2      412.43      389.19     55.04 o 
  -4   0   2     1215.83     1241.83     34.69 o 
  -3   0   2     4018.31     3860.96     54.38 o 
  -2   0   2     4878.24     4769.35     52.38 o 
  -1   0   2    18926.00    18416.08     95.62 o 
   0   0   2      585.00      522.75      9.87 o 
   1   0   2     3436.31     3099.57     31.49 o 
   2   0   2     4269.37     4276.24     42.72 o 
   3   0   2     1082.63     1090.58     30.47 o 
   4   0   2      653.81      693.47     39.10 o 
   5   0   2     1202.66     1128.96     55.96 o 
   6   0   2      635.55      613.99     45.96 o 
   7   0   2       76.11      122.50     28.16 o 
   8   0   2       17.91       22.26     12.05 o 
   9   0   2      649.70      555.71     33.83 o 
  10   0   2      163.57      209.75     34.00 o 
  11   0   2       41.88       34.48     19.37 o 
  12   0   2        0.46        4.53     15.50 o 
  13   0   2       14.14       -3.80     19.62 o 
 -13   1   2        2.81       -7.97     10.37 o 
 -12   1   2        1.06       -0.02     13.36 o 
 -11   1   2       11.98       12.30      7.86 o 
 -10   1   2       14.16       29.29      8.47 o 
  -9   1   2        5.55       15.28      5.57 o 
  -8   1   2      367.59      361.77     20.64 o 
  -7   1   2       28.69       33.27      5.97 o 
  -6   1   2       95.58      111.41      9.41 o 
  -5   1   2     1271.01     1385.31     28.91 o 
  -4   1   2      422.35      441.39     14.76 o 
  -3   1   2      411.69      437.72     13.02 o 
  -2   1   2      928.04      860.46     15.61 o 
  -1   1   2      810.76      685.38     11.34 o 
   0   1   2      462.76      409.81      8.90 o 
   1   1   2     5337.68     5324.42     29.68 o 
   2   1   2        1.26        2.23      1.92 o 
   3   1   2      234.97      184.58     10.95 o 
   4   1   2       71.52       71.61      9.35 o 
   5   1   2      903.63      937.48     29.28 o 
   6   1   2       49.91       68.68     13.45 o 
   7   1   2      442.65      398.24     28.70 o 
   8   1   2        6.14        6.39      4.43 o 
   9   1   2       57.63       77.60     13.15 o 
  10   1   2       12.09        6.31      7.19 o 
  11   1   2       60.39       76.07     19.04 o 
  12   1   2       34.18        7.51     10.46 o 
  13   1   2        9.77       -2.81     14.30 o 
 -13   2   2        0.02        1.11     11.15 o 
 -12   2   2        1.18        2.78      8.65 o 
 -11   2   2       78.40       74.44     14.65 o 
 -10   2   2       12.86       15.97      9.68 o 
  -9   2   2       13.38       17.44      5.65 o 
  -8   2   2        7.61       12.96      5.22 o 
  -7   2   2       18.67       10.52      4.35 o 
  -6   2   2      473.05      489.72     18.64 o 
  -5   2   2        3.26        1.83      2.62 o 
  -4   2   2      591.22      614.61     17.38 o 
  -3   2   2      826.00      866.51     18.23 o 
  -2   2   2     3294.72     3347.76     32.33 o 
  -1   2   2     3488.67     3391.04     29.50 o 
   0   2   2     2531.60     2646.17     24.13 o 
   1   2   2    15778.14    16049.89     58.79 o 
   2   2   2        0.45        0.42      1.78 o 
   3   2   2     4691.75     4834.49     42.40 o 
   4   2   2     2248.93     2177.48     41.19 o 
   5   2   2        0.33        0.18      3.53 o 
   6   2   2       18.45       22.20      6.51 o 
   7   2   2      142.10      145.02     21.36 o 
   8   2   2      370.04      366.13     28.85 o 
   9   2   2       71.60       70.75     16.89 o 
  10   2   2        5.16        8.74      7.00 o 
  11   2   2       31.00       30.68     13.41 o 
  12   2   2        5.23       -5.47      8.67 o 
  13   2   2       26.47       -3.07     14.59 o 
 -13   3   2        4.61       -4.22     12.49 o 
 -12   3   2       25.40       27.11     10.24 o 
 -11   3   2        0.08        8.57      7.23 o 
 -10   3   2      201.47      185.93     20.51 o 
  -9   3   2        7.15       12.67      6.83 o 
  -8   3   2      117.33      117.68     11.89 o 
  -7   3   2       27.08       18.52      5.45 o 
  -6   3   2       54.29       61.51      7.66 o 
  -5   3   2       35.93       43.00      8.27 o 
  -4   3   2        0.07       -3.07      3.07 o 
  -3   3   2      192.54      205.31      8.04 o 
  -2   3   2      154.66      165.90      6.03 o 
  -1   3   2       19.32       22.90      2.00 o 
   0   3   2     4844.15     4926.64     37.15 o 
   1   3   2       82.36       77.15      5.81 o 
   2   3   2       42.23       51.25      5.04 o 
   3   3   2      343.00      396.64     11.68 o 
   4   3   2     1115.08     1153.48     31.21 o 
   5   3   2      122.75      126.09     12.26 o 
   6   3   2        0.09        0.42      2.36 o 
   7   3   2       40.64       40.98     10.18 o 
   8   3   2        7.41       -0.89      6.97 o 
   9   3   2       32.18       41.90     27.75 o 
  10   3   2       76.61      105.07     16.00 o 
  11   3   2       22.71       16.45      9.26 o 
  12   3   2        0.10        8.78     10.89 o 
  13   3   2        0.03        1.07     13.92 o 
 -13   4   2        3.15       -9.71     12.23 o 
 -12   4   2        4.18       -5.20     11.29 o 
 -11   4   2      112.28      129.97     19.72 o 
 -10   4   2       29.14       61.63     12.85 o 
  -9   4   2      147.21      158.63     18.36 o 
  -8   4   2      162.87      170.88     17.18 o 
  -7   4   2        2.01        8.53      4.01 o 
  -6   4   2      136.60      155.46     10.74 o 
  -5   4   2        3.74       -1.30      2.25 o 
  -4   4   2      730.58      753.82     17.24 o 
  -3   4   2       21.07       25.30      3.84 o 
  -2   4   2       15.51       16.04      2.82 o 
  -1   4   2        0.05        1.33      1.39 o 
   0   4   2        2.11        1.45      1.89 o 
   1   4   2       24.51       26.37      4.08 o 
   2   4   2      454.59      427.73     11.97 o 
   3   4   2      864.95      863.40     21.14 o 
   4   4   2       37.03       17.65      5.48 o 
   5   4   2      259.28      257.71     16.52 o 
   6   4   2        3.37        7.00      5.42 o 
   7   4   2      116.98      115.96     18.46 o 
   8   4   2        8.70        6.58      6.67 o 
   9   4   2      174.53      167.31     31.11 o 
  10   4   2        8.77       23.32      8.34 o 
  11   4   2       62.95       60.97     13.33 o 
  12   4   2        5.10       -6.94      6.94 o 
 -12   5   2       17.04        0.49     18.52 o 
 -11   5   2       28.70       21.44     11.89 o 
 -10   5   2        0.32       -0.86      6.49 o 
  -9   5   2       75.93      105.83     16.58 o 
  -8   5   2      273.78      293.72     21.66 o 
  -7   5   2      715.59      744.74     31.50 o 
  -6   5   2      210.83      215.43     11.05 o 
  -5   5   2      302.59      316.02     12.42 o 
  -4   5   2      373.61      366.98     12.65 o 
  -3   5   2     1243.92     1223.41     20.96 o 
  -2   5   2      248.62      249.66      9.12 o 
  -1   5   2     1628.01     1674.92     33.69 o 
   0   5   2      196.01      169.46      9.64 o 
   1   5   2        1.91        4.29      2.18 o 
   2   5   2     1040.88     1048.36     20.21 o 
   3   5   2        5.83        1.14      1.99 o 
   4   5   2       12.15       21.09      6.32 o 
   5   5   2       47.47       58.71     10.34 o 
   6   5   2        0.05       -2.14      4.55 o 
   7   5   2       83.74       77.30     13.09 o 
   8   5   2       32.44       18.02      7.39 o 
   9   5   2        5.79       10.95      7.25 o 
  10   5   2       36.09       33.21      9.87 o 
  11   5   2       29.20       46.11     12.33 o 
  12   5   2       27.57       33.25     14.27 o 
 -12   6   2        1.44       -3.82     12.19 o 
 -11   6   2       25.49        2.91     14.65 o 
 -10   6   2        0.11        4.24      9.41 o 
  -9   6   2       77.93       83.05     14.95 o 
  -8   6   2      219.33      255.01     20.58 o 
  -7   6   2       72.16       90.85     12.79 o 
  -6   6   2       40.24       42.07      7.70 o 
  -5   6   2       31.61       33.46      4.96 o 
  -4   6   2      312.16      284.38     11.64 o 
  -3   6   2      187.72      214.34      9.60 o 
  -2   6   2      832.12      825.30     16.87 o 
  -1   6   2      472.74      480.68     14.63 o 
   0   6   2      106.36      111.69      8.69 o 
   1   6   2        2.30        4.48      2.74 o 
   2   6   2       11.67       12.59      3.34 o 
   3   6   2      157.63      158.88      8.72 o 
   4   6   2        0.92        0.16      3.48 o 
   5   6   2       70.56       59.30     10.62 o 
   6   6   2       38.67       29.68      7.95 o 
   7   6   2       85.51       82.21     17.18 o 
   8   6   2        0.64        3.34      6.50 o 
   9   6   2       12.23       13.97      7.15 o 
  10   6   2       27.15       24.84      9.08 o 
  11   6   2        6.96        3.43      7.62 o 
  12   6   2       10.78       27.14      9.95 o 
 -12   7   2        0.51      -11.66     12.15 o 
 -11   7   2       24.73       26.56     12.26 o 
 -10   7   2       28.53       36.10     12.48 o 
  -9   7   2        0.06        5.56      9.35 o 
  -8   7   2       10.11        4.31      7.31 o 
  -7   7   2        1.74        6.55      4.90 o 
  -6   7   2        1.27        6.90      4.54 o 
  -5   7   2        1.38        4.09      4.19 o 
  -4   7   2      212.75      223.26     12.72 o 
  -3   7   2      171.37      164.58     10.28 o 
  -2   7   2       20.19       21.49      4.08 o 
  -1   7   2     1377.32     1380.96     27.31 o 
   0   7   2      696.47      732.67     23.88 o 
   1   7   2      192.98      211.65     12.50 o 
   2   7   2      172.73      184.12     10.04 o 
   3   7   2        5.92        3.82      2.86 o 
   4   7   2      122.96      105.55     13.44 o 
   5   7   2      121.27      137.88     15.18 o 
   6   7   2       10.31        9.56      6.49 o 
   7   7   2      245.45      283.29     21.24 o 
   8   7   2        2.31       -5.31      6.36 o 
   9   7   2        0.44       -6.15      6.15 o 
  10   7   2        4.52        6.78      6.32 o 
  11   7   2       12.87       47.93     12.09 o 
  12   7   2        0.80       19.48     11.43 o 
 -11   8   2        9.59        0.45     12.58 o 
 -10   8   2       10.11       -0.97     10.53 o 
  -9   8   2       13.84       11.57     10.60 o 
  -8   8   2       22.96       32.14      9.87 o 
  -7   8   2      194.74      177.58     18.83 o 
  -6   8   2        5.24        7.21      5.82 o 
  -5   8   2       13.61       18.70      5.82 o 
  -4   8   2       18.00       23.45      5.87 o 
  -3   8   2        4.05        2.11      3.55 o 
  -2   8   2      294.21      287.27     11.89 o 
  -1   8   2       10.54       11.97      3.83 o 
   0   8   2      759.94      726.81     44.31 o 
   1   8   2      143.94      158.28     13.49 o 
   2   8   2      248.09      249.88     12.27 o 
   3   8   2      171.09      187.54     13.09 o 
   4   8   2      146.21      142.23     14.13 o 
   5   8   2      147.54      157.89     16.34 o 
   6   8   2      136.43      141.20     27.87 o 
   7   8   2       92.65      103.64     15.80 o 
   8   8   2        0.25       11.60      7.22 o 
   9   8   2       17.47       20.60      8.42 o 
  10   8   2        2.66        4.07      6.49 o 
  11   8   2       29.29       57.72     14.42 o 
 -11   9   2        0.40       -5.71     11.84 o 
 -10   9   2       21.56       22.66     10.81 o 
  -9   9   2        2.48       12.71     11.75 o 
  -8   9   2        0.29        0.40      8.43 o 
  -7   9   2        2.52        5.76      6.37 o 
  -6   9   2      288.03      273.90     21.50 o 
  -5   9   2      172.20      177.87     32.37 o 
  -4   9   2       29.07       31.49      8.21 o 
  -3   9   2      283.25      290.99     15.26 o 
  -2   9   2      181.50      195.93     12.36 o 
  -1   9   2      124.45      116.26      9.81 o 
   0   9   2       27.20       45.50     11.87 o 
   1   9   2       58.70       63.04      8.84 o 
   2   9   2      361.42      370.57     18.26 o 
   3   9   2       42.58       46.21      8.34 o 
   4   9   2        0.01       -1.08      4.80 o 
   5   9   2       95.34       85.15     16.08 o 
   6   9   2        0.93        6.12      6.62 o 
   7   9   2       10.69       -1.07      6.37 o 
   8   9   2       34.32       20.61      9.19 o 
   9   9   2       55.19       60.86     12.92 o 
  10   9   2       13.05       19.05      8.34 o 
  11   9   2        2.67        1.16      7.87 o 
 -10  10   2        5.35        5.15      9.28 o 
  -9  10   2       58.93       59.08     37.97 o 
  -8  10   2        0.47        0.98      9.83 o 
  -7  10   2       21.35        9.84     12.50 o 
  -6  10   2       22.71       20.76     12.01 o 
  -5  10   2        4.44        5.94      6.40 o 
  -4  10   2        1.79       -4.43      4.98 o 
  -3  10   2       22.03       21.17      6.81 o 
  -2  10   2       14.96       14.61      6.09 o 
  -1  10   2       39.65       41.18      6.58 o 
   0  10   2       16.48       20.45      6.58 o 
   1  10   2      137.38      150.25     12.22 o 
   2  10   2      577.49      579.06     26.56 o 
   3  10   2       17.62       19.03      5.97 o 
   4  10   2       32.06       45.92     10.21 o 
   5  10   2        3.58       -6.01      6.70 o 
   6  10   2      284.21      331.13     23.59 o 
   7  10   2        4.46       -4.61      7.00 o 
   8  10   2       72.24       78.92     15.68 o 
   9  10   2       33.69       48.16     10.67 o 
  10  10   2       22.41       20.97     10.44 o 
  -9  11   2        0.69       -7.11     18.01 o 
  -8  11   2        9.40        8.39     19.37 o 
  -7  11   2       74.96       69.03     17.88 o 
  -6  11   2        1.77        0.44      9.16 o 
  -5  11   2        0.77        5.27      8.75 o 
  -4  11   2       35.29       41.83     18.01 o 
  -3  11   2        3.64        8.76      6.54 o 
  -2  11   2       52.73       49.03     10.36 o 
  -1  11   2        6.89        6.37      5.42 o 
   0  11   2       63.07       80.43     10.58 o 
   1  11   2        8.96        7.93      4.63 o 
   2  11   2       21.33       31.76      7.33 o 
   3  11   2       10.37        7.99      5.15 o 
   4  11   2       13.21       25.91      8.45 o 
   5  11   2        0.00       -5.85      5.85 o 
   6  11   2        7.12        8.59     10.11 o 
   7  11   2       13.39       10.84     13.53 o 
   8  11   2        7.00        2.82      8.38 o 
   9  11   2       15.08        0.96      7.31 o 
  -8  12   2        0.50        5.93     11.37 o 
  -7  12   2        6.69        1.42      8.81 o 
  -6  12   2       39.48       38.15     13.34 o 
  -5  12   2        6.91       21.44     11.82 o 
  -4  12   2        2.71        2.75      8.91 o 
  -3  12   2       22.00       46.31     14.08 o 
  -2  12   2        2.59        9.27     12.78 o 
  -1  12   2       20.53       23.56     11.34 o 
   0  12   2      254.10      267.75     21.85 o 
   1  12   2      123.42      158.00     25.11 o 
   2  12   2        3.08        1.29      4.89 o 
   3  12   2        0.00       -4.86      4.86 o 
   4  12   2        0.09        2.42      6.59 o 
   5  12   2        0.05       -5.02      6.50 o 
   6  12   2        0.92       -6.27      7.20 o 
   7  12   2        9.93       22.81      8.53 o 
   8  12   2       53.24       34.18     23.37 o 
  -7  13   2        1.01        8.24     11.26 o 
  -6  13   2       16.18        3.82     12.58 o 
  -5  13   2       34.19       59.28     15.97 o 
  -4  13   2       23.52       29.78     17.33 o 
  -3  13   2        2.59       29.70     10.75 o 
  -2  13   2       15.82       12.14     10.83 o 
  -1  13   2       26.22       35.62     13.01 o 
   0  13   2       60.33       78.28     16.24 o 
   1  13   2       64.74       49.49     19.64 o 
   2  13   2        2.12       -6.35      6.59 o 
   3  13   2        1.45        9.89      7.38 o 
   4  13   2        5.67       -0.92      8.80 o 
   5  13   2        1.87        6.15      7.65 o 
   6  13   2        9.30       14.58     11.29 o 
   7  13   2        3.03       -9.13      9.13 o 
  -6  14   2        3.76       12.06     16.14 o 
  -5  14   2        1.21        3.02     11.61 o 
  -4  14   2       32.66       41.48     14.66 o 
  -3  14   2        6.43       19.53     11.49 o 
  -2  14   2        2.21        5.38     10.29 o 
  -1  14   2       71.48       63.33     18.11 o 
   0  14   2       48.86       52.44     13.48 o 
   1  14   2        3.24       -0.36      7.89 o 
   2  14   2        7.45       13.19      8.37 o 
   3  14   2        2.96       10.48     14.08 o 
   4  14   2        0.42       30.48     15.79 o 
   5  14   2        0.50        5.36     14.08 o 
   6  14   2        3.27       -6.01     13.24 o 
  -4  15   2        1.92        3.57     11.58 o 
  -3  15   2       23.87       22.62     12.96 o 
  -2  15   2        7.25        6.76     16.99 o 
  -1  15   2        3.66        3.08      9.26 o 
   0  15   2       17.60       26.73     15.86 o 
   1  15   2       15.46        8.08     12.08 o 
   2  15   2        0.00        2.12     11.89 o 
   3  15   2        4.46       21.30     14.89 o 
   4  15   2       29.45       69.56     27.29 o 
 -13   1   3        0.38        8.85     11.98 o 
 -12   1   3        4.44       21.48     11.42 o 
 -11   1   3       86.26      107.97     30.72 o 
 -10   1   3      126.24      158.20     15.88 o 
  -9   1   3       15.97       13.64      5.69 o 
  -8   1   3      474.99      467.22     21.77 o 
  -7   1   3      204.79      213.09     13.73 o 
  -6   1   3       20.36       35.73      6.49 o 
  -5   1   3      554.62      590.63     21.80 o 
  -4   1   3     1827.39     1834.82     31.20 o 
  -3   1   3     1117.65     1122.22     21.94 o 
  -2   1   3        3.28        7.37      2.53 o 
  -1   1   3      397.98      430.00     11.32 o 
   0   1   3    14005.16    14297.43     59.16 o 
   1   1   3      163.41      165.74      6.17 o 
   2   1   3      552.25      555.52     12.23 o 
   3   1   3     2281.80     2305.03     33.27 o 
   4   1   3       12.69       11.82      5.91 o 
   5   1   3      244.36      234.24     15.70 o 
   6   1   3      110.03      115.83     14.54 o 
   7   1   3       16.51       22.38      9.28 o 
   8   1   3      689.34      745.70     42.14 o 
   9   1   3       42.91       52.21     14.84 o 
  10   1   3      106.14       89.94     19.41 o 
  11   1   3        8.83       17.32     21.18 o 
  12   1   3       78.55       -6.31      9.45 o 
  13   1   3        8.15       -2.05     13.83 o 
 -13   2   3        2.23       -0.60     12.10 o 
 -12   2   3       11.94       11.94      8.36 o 
 -11   2   3       11.67       19.34      8.63 o 
 -10   2   3       47.10       50.00     12.42 o 
  -9   2   3       49.83       32.26      8.15 o 
  -8   2   3       54.60       56.89      9.05 o 
  -7   2   3       98.24      114.56     11.13 o 
  -6   2   3      155.89      158.40     11.50 o 
  -5   2   3      236.43      257.11     13.06 o 
  -4   2   3      235.02      214.70     10.88 o 
  -3   2   3     2002.32     2045.84     28.89 o 
  -2   2   3       12.26        9.07      2.70 o 
  -1   2   3      628.26      595.99     19.51 o 
   0   2   3      857.97      768.75     14.87 o 
   1   2   3      130.60      141.02      7.48 o 
   2   2   3      648.22      639.71     15.05 o 
   3   2   3      704.40      678.01     18.17 o 
   4   2   3       52.73       51.97      6.79 o 
   5   2   3      152.47      152.18     12.97 o 
   6   2   3       42.91       17.41      9.33 o 
   7   2   3      229.19      228.01     25.38 o 
   8   2   3       68.83       69.85     15.77 o 
   9   2   3       65.49       66.15     15.38 o 
  10   2   3       13.88       15.68     18.33 o 
  11   2   3        0.00       -3.84      8.59 o 
  12   2   3        3.64       -9.56      9.56 o 
  13   2   3        0.05        0.81     14.68 o 
 -13   3   3        3.47        5.56     18.74 o 
 -12   3   3        3.90       12.46      9.85 o 
 -11   3   3        9.61       17.46      9.81 o 
 -10   3   3        0.85       11.45      7.51 o 
  -9   3   3       18.22       21.24      8.52 o 
  -8   3   3       43.75       42.16      8.05 o 
  -7   3   3       52.41       63.95      9.45 o 
  -6   3   3       16.15       12.58      4.43 o 
  -5   3   3       24.81       20.47      4.70 o 
  -4   3   3       30.06       27.05      4.92 o 
  -3   3   3      142.34      150.86      7.86 o 
  -2   3   3       28.06       32.47      9.02 o 
  -1   3   3      765.23      777.13     23.56 o 
   0   3   3     1404.50     1448.70     20.73 o 
   1   3   3     3592.66     3712.47     32.75 o 
   2   3   3     1738.00     1663.13     28.05 o 
   3   3   3      928.87      968.20     21.46 o 
   4   3   3      249.55      268.64     11.96 o 
   5   3   3        4.31       -3.92      4.02 o 
   6   3   3       91.95      100.46     13.98 o 
   7   3   3       38.18       28.59      9.20 o 
   8   3   3        2.26       -0.07      7.92 o 
   9   3   3       44.84       34.49     15.30 o 
  10   3   3      106.78      128.22     24.07 o 
  11   3   3        7.08       15.21      6.86 o 
  12   3   3        9.99        1.85     10.36 o 
 -13   4   3        0.32       19.60     14.56 o 
 -12   4   3        7.03       24.98     17.51 o 
 -11   4   3      131.92      148.04     26.71 o 
 -10   4   3        5.42        7.41      6.87 o 
  -9   4   3        7.48        9.00      7.29 o 
  -8   4   3       78.98       80.65     13.41 o 
  -7   4   3       78.15       81.06     10.24 o 
  -6   4   3       22.69       34.48      6.19 o 
  -5   4   3       16.47       20.92      4.94 o 
  -4   4   3      247.42      264.24     12.03 o 
  -3   4   3       77.57       78.40      5.25 o 
  -2   4   3       11.83       14.54      3.20 o 
  -1   4   3      512.40      515.62     12.75 o 
   0   4   3      113.22      112.63      6.39 o 
   1   4   3       32.71       30.79      4.29 o 
   2   4   3      110.40      107.14      7.65 o 
   3   4   3     1150.48     1213.27     24.26 o 
   4   4   3      101.97      106.28     12.29 o 
   5   4   3       47.91       46.66      9.13 o 
   6   4   3        8.30       -1.13      4.69 o 
   7   4   3      162.39      156.29     18.78 o 
   8   4   3       50.16       31.88      9.37 o 
   9   4   3       14.46       11.05      8.00 o 
  10   4   3        9.93       10.00     11.37 o 
  11   4   3       31.36       35.59     10.26 o 
  12   4   3       28.40       11.15     18.33 o 
 -12   5   3       10.38       17.37     14.14 o 
 -11   5   3        1.55       12.96     10.92 o 
 -10   5   3        0.73        1.16      8.57 o 
  -9   5   3       39.29       29.78     24.12 o 
  -8   5   3      391.47      355.54     23.87 o 
  -7   5   3      207.18      216.92     17.44 o 
  -6   5   3      252.79      253.84     13.96 o 
  -5   5   3      103.73       98.02     11.56 o 
  -4   5   3      148.63      145.07      8.08 o 
  -3   5   3       26.57       32.57      4.28 o 
  -2   5   3      386.97      394.48     17.54 o 
  -1   5   3      139.86      135.50      5.79 o 
   0   5   3       38.57       46.98      6.31 o 
   1   5   3        7.11        8.67      2.82 o 
   2   5   3      522.85      538.84     15.53 o 
   3   5   3       48.45       57.17      6.27 o 
   4   5   3      162.10      175.22      9.03 o 
   5   5   3      517.73      551.66     28.55 o 
   6   5   3       22.38       32.62      8.59 o 
   7   5   3        4.75       10.15      6.04 o 
   8   5   3       14.99       37.56     10.68 o 
   9   5   3        0.79       -5.30      6.25 o 
  10   5   3        1.69       -4.10      7.87 o 
  11   5   3        0.00       14.45      8.07 o 
  12   5   3        8.65       13.01      9.66 o 
 -12   6   3        7.14       -2.36     11.60 o 
 -11   6   3       14.72        4.92     12.60 o 
 -10   6   3       20.67       21.44     13.11 o 
  -9   6   3       41.61       50.16     21.96 o 
  -8   6   3       48.84       47.43     14.86 o 
  -7   6   3        4.09       11.68      9.32 o 
  -6   6   3       71.77       83.68      9.31 o 
  -5   6   3       94.42       96.53      8.04 o 
  -4   6   3       22.52       27.14      4.69 o 
  -3   6   3      168.58      177.71      8.30 o 
  -2   6   3       33.61       36.78      4.49 o 
  -1   6   3     1238.22     1294.22     25.35 o 
   0   6   3      242.39      245.84     12.37 o 
   1   6   3        1.22        3.16      2.63 o 
   2   6   3        3.07        1.13      2.43 o 
   3   6   3      115.65      124.61      8.64 o 
   4   6   3      348.78      399.33     21.29 o 
   5   6   3       26.22       20.90      7.20 o 
   6   6   3      265.11      270.61     19.93 o 
   7   6   3       29.40       25.98     10.67 o 
   8   6   3       52.45       46.76     11.46 o 
   9   6   3       31.62       38.61     14.47 o 
  10   6   3        0.26       10.22     16.03 o 
  11   6   3      127.22      178.08     24.39 o 
  12   6   3        2.46       -4.49      8.78 o 
 -12   7   3        0.07      -11.51     12.26 o 
 -11   7   3        8.06       -1.95     10.70 o 
 -10   7   3        4.54       -7.92      7.92 o 
  -9   7   3        3.31        6.02     23.96 o 
  -8   7   3       47.84       55.97     16.28 o 
  -7   7   3      940.92      964.83     53.38 o 
  -6   7   3      994.01     1023.31     53.34 o 
  -5   7   3      193.74      190.14     12.63 o 
  -4   7   3        0.11        3.05      5.71 o 
  -3   7   3      131.80      137.07      8.10 o 
  -2   7   3        9.94       14.68      3.69 o 
  -1   7   3      961.47      974.11     21.39 o 
   0   7   3     1034.67     1032.53     43.92 o 
   1   7   3      146.68      143.70     10.04 o 
   2   7   3      541.83      577.62     18.08 o 
   3   7   3       66.82       79.83      9.08 o 
   4   7   3        0.90        7.21      5.19 o 
   5   7   3      232.48      214.59     17.29 o 
   6   7   3       46.67       59.94     12.06 o 
   7   7   3      164.95      190.89     18.05 o 
   8   7   3        1.10        5.16      7.01 o 
   9   7   3       41.20       40.13     12.14 o 
  10   7   3       38.00       31.94     10.29 o 
  11   7   3        4.04       -7.93      7.93 o 
 -11   8   3       26.99       18.23     24.86 o 
 -10   8   3        1.41        6.61      9.95 o 
  -9   8   3       27.56       56.66     16.63 o 
  -8   8   3        2.10       -4.36     14.35 o 
  -7   8   3        2.55       -6.49      7.73 o 
  -6   8   3        0.01        6.27      7.13 o 
  -5   8   3      234.53      234.65     17.80 o 
  -4   8   3       17.03       19.72      7.08 o 
  -3   8   3      794.30      752.06     28.15 o 
  -2   8   3       12.35       14.03      5.24 o 
  -1   8   3        2.08        7.45      3.10 o 
   0   8   3        1.15        3.17      3.50 o 
   1   8   3        3.85       -2.07      2.94 o 
   2   8   3        4.68       10.45      3.83 o 
   3   8   3       79.97       68.57      9.42 o 
   4   8   3      186.23      183.73     30.19 o 
   5   8   3       85.55      103.53     15.27 o 
   6   8   3        9.37       15.79      7.23 o 
   7   8   3      271.12      287.57     24.47 o 
   8   8   3       20.32       17.29      9.28 o 
   9   8   3        1.20        2.45      7.32 o 
  10   8   3       29.66       19.87     16.84 o 
  11   8   3        2.81       -7.25      7.60 o 
 -11   9   3       58.86       32.66     55.33 o 
 -10   9   3        5.70       -6.90     10.85 o 
  -9   9   3       27.30       -0.47     10.92 o 
  -8   9   3       70.91       78.26     20.26 o 
  -7   9   3        0.82        0.57      8.38 o 
  -6   9   3        4.03        6.21      8.49 o 
  -5   9   3       12.53       14.24      8.87 o 
  -4   9   3       32.09       18.64     10.09 o 
  -3   9   3      140.20      156.36     15.02 o 
  -2   9   3      111.04      125.49     13.21 o 
  -1   9   3        4.91        7.13      4.30 o 
   0   9   3       24.59       35.65      7.19 o 
   1   9   3       38.63       40.14      6.93 o 
   2   9   3      504.68      458.60     20.88 o 
   3   9   3        0.11        2.64      4.42 o 
   4   9   3       17.42       10.14      7.00 o 
   5   9   3       65.30       63.04     12.00 o 
   6   9   3        3.26        5.33      6.02 o 
   7   9   3       20.71       28.70     10.23 o 
   8   9   3       13.17        3.50      8.81 o 
   9   9   3        5.26       -1.55      7.82 o 
  10   9   3        0.73       -9.67     13.01 o 
 -10  10   3        0.49        3.56     20.68 o 
  -9  10   3        0.09       -9.40      9.40 o 
  -8  10   3        0.03       -0.50     18.88 o 
  -7  10   3       21.27        9.32     10.52 o 
  -6  10   3        0.01        1.22      7.88 o 
  -5  10   3       48.85       71.47     17.39 o 
  -4  10   3       12.85        7.98      8.33 o 
  -3  10   3       35.35       33.11     12.95 o 
  -2  10   3        2.36        0.48      6.71 o 
  -1  10   3       60.76       59.14     18.88 o 
   0  10   3       13.21       22.29      9.74 o 
   1  10   3       49.37       62.34     10.26 o 
   2  10   3       14.21       12.74      5.20 o 
   3  10   3      396.29      376.83     20.34 o 
   4  10   3        1.05       -6.89      6.89 o 
   5  10   3       24.57       23.56      7.78 o 
   6  10   3       36.28       26.46     13.06 o 
   7  10   3        7.13        4.49      6.91 o 
   8  10   3       77.46       78.54     14.21 o 
   9  10   3        4.04       -7.81      7.83 o 
  10  10   3        0.53       -6.39     11.63 o 
  -9  11   3       70.17       46.25     70.64 o 
  -8  11   3       13.78        5.27     11.23 o 
  -7  11   3       35.83       26.32     19.71 o 
  -6  11   3        0.59       13.64     11.54 o 
  -5  11   3       82.03       87.53     19.89 o 
  -4  11   3        0.07        1.46      8.58 o 
  -3  11   3       34.82       37.47     13.24 o 
  -2  11   3      172.63      162.53     28.10 o 
  -1  11   3        0.06       -0.39      7.44 o 
   0  11   3      391.85      367.45     24.67 o 
   1  11   3        3.92        0.76      6.37 o 
   2  11   3      103.70      118.57     20.09 o 
   3  11   3        4.11        0.24      5.04 o 
   4  11   3       18.68       10.51      7.18 o 
   5  11   3        0.37        2.55      6.47 o 
   6  11   3        0.75       12.85      7.56 o 
   7  11   3        3.82       -6.95      6.95 o 
   8  11   3       37.65       48.09     11.14 o 
   9  11   3        0.23        1.05      8.72 o 
  -8  12   3       24.72        4.40     12.70 o 
  -7  12   3        6.20        6.11     11.83 o 
  -6  12   3       56.83       51.82     31.03 o 
  -5  12   3       15.08       27.99     12.05 o 
  -4  12   3        7.93       17.99     10.55 o 
  -3  12   3       26.47       38.13     20.20 o 
  -2  12   3        3.72       24.09     10.39 o 
  -1  12   3       41.41       36.70     11.74 o 
   0  12   3       39.09       25.83     14.30 o 
   1  12   3      103.16       90.07     26.33 o 
   2  12   3        3.76       -5.32      5.32 o 
   3  12   3        4.63       -2.99      6.47 o 
   4  12   3        7.16       -7.96      7.96 o 
   5  12   3        0.52       -6.87      7.01 o 
   6  12   3        9.63       10.49      8.53 o 
   7  12   3       10.52       19.06     10.92 o 
   8  12   3        0.49        2.70      8.40 o 
  -7  13   3       22.18       -5.75     11.59 o 
  -6  13   3        2.64        6.43     10.79 o 
  -5  13   3       15.87       27.85     11.70 o 
  -4  13   3       17.11       13.88     10.63 o 
  -3  13   3        4.97        4.21     10.32 o 
  -2  13   3        0.00       -5.81     10.00 o 
  -1  13   3       18.45       29.98     18.19 o 
   0  13   3       13.71       26.55     11.53 o 
   1  13   3        2.20       -5.15      7.25 o 
   2  13   3       14.46       13.56      8.39 o 
   3  13   3        0.00       -7.29      7.94 o 
   4  13   3        0.04       -9.65      9.65 o 
   5  13   3       29.71       32.07     14.28 o 
   6  13   3        0.83       14.85     21.42 o 
   7  13   3        0.04       -9.18     10.90 o 
  -6  14   3       10.11       35.98     20.72 o 
  -5  14   3       12.87       16.27     11.59 o 
  -4  14   3        9.28        0.48      9.82 o 
  -3  14   3        8.24       28.50     12.76 o 
  -2  14   3        5.74       11.23     10.68 o 
  -1  14   3       21.90       34.62     12.48 o 
   0  14   3       39.22       51.45     14.15 o 
   1  14   3       33.54       22.37     11.54 o 
   2  14   3        1.63        5.11      7.28 o 
   3  14   3        4.03       10.73      8.75 o 
   4  14   3       13.19       -5.27     10.86 o 
   5  14   3        0.03       -1.17     11.74 o 
  -4  15   3        2.60        3.91     13.06 o 
  -3  15   3        0.31       -2.18     20.78 o 
  -2  15   3        4.92      -13.91     13.91 o 
  -1  15   3       81.63      130.59     23.40 o 
   0  15   3       22.40       19.62     16.86 o 
   1  15   3        1.13        0.27      8.32 o 
   2  15   3        4.11       12.90      8.75 o 
   3  15   3        7.02       11.09     19.97 o 
 -13   0   4       57.57       84.41     26.74 o 
 -12   0   4        1.79        4.53     15.88 o 
 -11   0   4        0.04        7.11      9.18 o 
 -10   0   4       61.27       71.49     15.73 o 
  -9   0   4        8.99       18.26      8.44 o 
  -8   0   4       23.41       36.86     11.80 o 
  -7   0   4       25.69       30.43      9.44 o 
  -6   0   4      135.71      162.84     16.99 o 
  -5   0   4      138.77      152.66     14.99 o 
  -4   0   4        0.34        2.12      4.14 o 
  -3   0   4       52.69       45.33      8.74 o 
  -2   0   4     2849.03     2880.77     50.19 o 
  -1   0   4      105.48      103.82     10.14 o 
   0   0   4     1147.84     1228.87     20.85 o 
   1   0   4     1868.84     1839.70     31.66 o 
   2   0   4      380.65      422.63     24.16 o 
   3   0   4      226.79      242.60     15.06 o 
   4   0   4       94.65      105.07     10.96 o 
   5   0   4      321.22      335.88     22.95 o 
   6   0   4       42.48       22.15     12.68 o 
   7   0   4      275.87      237.39     33.24 o 
   8   0   4      474.28      583.92     53.88 o 
   9   0   4      329.86      364.59     44.83 o 
  10   0   4      348.73      277.17     42.40 o 
  11   0   4        0.37      -11.20     11.20 o 
  12   0   4       13.65       -7.70     17.47 o 
 -13   1   4        3.11       -3.08     14.46 o 
 -12   1   4        0.33      -13.23     15.91 o 
 -11   1   4        6.21       -6.66      6.66 o 
 -10   1   4       23.12       23.91      8.28 o 
  -9   1   4      153.79      149.07     14.86 o 
  -8   1   4       46.13       36.10      8.11 o 
  -7   1   4       53.04       41.77      8.28 o 
  -6   1   4      264.47      286.92     15.51 o 
  -5   1   4      171.60      170.59     11.23 o 
  -4   1   4        0.49        0.56      2.78 o 
  -3   1   4      272.67      276.75     11.85 o 
  -2   1   4       27.25       28.52      4.70 o 
  -1   1   4     2344.99     2398.03     28.18 o 
   0   1   4     3398.70     3475.70     26.38 o 
   1   1   4      580.28      547.69     12.19 o 
   2   1   4        0.28        1.83      1.74 o 
   3   1   4      503.71      456.09     13.76 o 
   4   1   4     3041.17     3001.52     44.19 o 
   5   1   4        7.92        7.16      5.03 o 
   6   1   4        0.80        3.60      5.02 o 
   7   1   4        7.75        3.45     14.59 o 
   8   1   4      229.09      246.53     25.26 o 
   9   1   4        0.29       -6.09     12.99 o 
  10   1   4       97.74      116.76     22.62 o 
  11   1   4        1.80       -4.53      7.72 o 
  12   1   4        0.01        9.04     13.72 o 
 -13   2   4       17.14        8.92     18.70 o 
 -12   2   4        6.51       11.25     11.10 o 
 -11   2   4      103.59      108.10     17.84 o 
 -10   2   4       28.32       38.11      9.97 o 
  -9   2   4       75.49       79.47     11.75 o 
  -8   2   4      120.21      131.78     13.63 o 
  -7   2   4      133.92      132.94     12.44 o 
  -6   2   4      434.22      442.94     19.06 o 
  -5   2   4      160.64      163.79     10.91 o 
  -4   2   4     2654.87     2719.02     39.26 o 
  -3   2   4        9.45       10.09      3.19 o 
  -2   2   4        7.86        9.16      2.81 o 
  -1   2   4      149.80      148.02      7.04 o 
   0   2   4      385.09      332.52     10.46 o 
   1   2   4       23.75       19.98      3.32 o 
   2   2   4      500.21      511.88     14.90 o 
   3   2   4      426.05      425.53     14.36 o 
   4   2   4        4.97       10.77      3.71 o 
   5   2   4        5.42       12.52      5.32 o 
   6   2   4       73.72       74.42     12.33 o 
   7   2   4       56.77       57.94     11.50 o 
   8   2   4      235.90      227.64     24.03 o 
   9   2   4      154.61      218.74     27.14 o 
  10   2   4       25.04       27.25     11.70 o 
  11   2   4       72.92       45.09     23.98 o 
  12   2   4       26.36       -2.81     10.47 o 
 -13   3   4       11.71       14.63     21.58 o 
 -12   3   4       18.34       23.12     21.29 o 
 -11   3   4        0.18       -7.84     11.98 o 
 -10   3   4       20.71       13.83     14.47 o 
  -9   3   4        0.13       -0.72      5.51 o 
  -8   3   4       87.49       83.99     11.31 o 
  -7   3   4      144.76      137.40     12.45 o 
  -6   3   4      207.47      204.23     13.29 o 
  -5   3   4      219.68      218.23     12.37 o 
  -4   3   4     2704.16     2835.25     38.73 o 
  -3   3   4      332.60      356.32     11.55 o 
  -2   3   4       93.48       91.49     10.89 o 
  -1   3   4       17.80       16.89      5.18 o 
   0   3   4     1746.19     1732.95     26.88 o 
   1   3   4      300.77      288.29     10.13 o 
   2   3   4      232.61      229.62     10.19 o 
   3   3   4      910.91      918.16     23.31 o 
   4   3   4       51.27       45.59      6.87 o 
   5   3   4       19.35       19.66     19.19 o 
   6   3   4      414.05      429.05     32.84 o 
   7   3   4      136.04      161.58     19.80 o 
   8   3   4       75.37       75.34     15.80 o 
   9   3   4        5.35        0.62      7.41 o 
  10   3   4       43.46       55.17     15.92 o 
  11   3   4        9.45       -1.51      8.39 o 
  12   3   4        0.27        9.29     11.18 o 
 -12   4   4       26.59       22.89     14.28 o 
 -11   4   4       42.95       23.57     18.88 o 
 -10   4   4       44.76       33.54     34.97 o 
  -9   4   4        2.31       11.03      9.13 o 
  -8   4   4       27.12       40.74      9.67 o 
  -7   4   4        8.26       13.25      5.27 o 
  -6   4   4        2.73        0.62      3.77 o 
  -5   4   4      442.76      382.49     21.32 o 
  -4   4   4      157.31      140.47     13.27 o 
  -3   4   4       67.23       92.52     11.03 o 
  -2   4   4      536.84      550.82     23.42 o 
  -1   4   4       39.83       44.68      8.43 o 
   0   4   4     1106.93     1139.67     20.73 o 
   1   4   4     2175.66     2171.54     30.39 o 
   2   4   4      150.45      144.43      7.88 o 
   3   4   4      122.93      141.06      9.55 o 
   4   4   4       57.45       69.50      7.28 o 
   5   4   4      132.16      143.66     14.85 o 
   6   4   4      136.91      131.30     18.27 o 
   7   4   4       56.57       58.19     12.93 o 
   8   4   4       28.81       40.30     11.10 o 
   9   4   4       21.76       19.82      8.86 o 
  10   4   4        0.00       -9.09      9.09 o 
  11   4   4       13.40       -1.05     10.17 o 
  12   4   4        0.00       13.64     16.53 o 
 -12   5   4        4.08      -10.63     12.03 o 
 -11   5   4       11.96        9.28      9.91 o 
 -10   5   4        1.49        6.76     10.23 o 
  -9   5   4       45.25       53.29     15.64 o 
  -8   5   4      100.91      107.84     33.11 o 
  -7   5   4      271.15      273.75     19.78 o 
  -6   5   4        0.19       -3.60      3.60 o 
  -5   5   4      109.15      111.95     13.41 o 
  -4   5   4        0.11       -0.10      3.15 o 
  -3   5   4       17.33       28.59      7.40 o 
  -2   5   4       13.35       11.19      2.82 o 
  -1   5   4      941.53      976.29     19.62 o 
   0   5   4      253.31      216.90      9.70 o 
   1   5   4      558.96      531.30     16.98 o 
   2   5   4      101.56       94.59      7.73 o 
   3   5   4     1005.91      993.85     24.93 o 
   4   5   4      215.61      229.43     12.19 o 
   5   5   4       56.39       72.73     11.63 o 
   6   5   4        7.31       15.62      6.36 o 
   7   5   4       11.23        1.70      5.64 o 
   8   5   4        2.95       -5.43      5.43 o 
   9   5   4        3.91       -4.49      5.92 o 
  10   5   4       21.37       18.21      8.76 o 
  11   5   4       23.98        0.63      8.75 o 
  12   5   4       32.10       25.28     11.22 o 
 -12   6   4        2.56       13.08     15.77 o 
 -11   6   4       12.65        1.25      9.85 o 
 -10   6   4       15.24       41.56     13.61 o 
  -9   6   4      185.99      187.26     31.25 o 
  -8   6   4        6.11       18.77     14.65 o 
  -7   6   4       37.37       45.29     21.17 o 
  -6   6   4       84.17       72.93     11.82 o 
  -5   6   4       31.84       29.25      8.60 o 
  -4   6   4      232.81      242.58     17.69 o 
  -3   6   4        0.31       -0.52      2.89 o 
  -2   6   4       23.50       29.73      5.03 o 
  -1   6   4        4.64        9.49      3.24 o 
   0   6   4        5.98        6.51      2.53 o 
   1   6   4        3.36        2.32      2.58 o 
   2   6   4        4.05        3.49      2.87 o 
   3   6   4       82.60       85.18     10.38 o 
   4   6   4        0.25       -0.15      3.95 o 
   5   6   4       64.21       74.86     12.92 o 
   6   6   4       14.19       10.13      6.08 o 
   7   6   4       37.61       35.70      9.63 o 
   8   6   4       14.45       13.97      7.88 o 
   9   6   4        1.51        4.42      7.19 o 
  10   6   4       13.30        1.44      6.99 o 
  11   6   4        4.92        9.49     10.33 o 
 -11   7   4       18.40       19.28     17.97 o 
 -10   7   4        0.19       10.03     10.12 o 
  -9   7   4        8.39        7.81     10.63 o 
  -8   7   4        0.04       -3.08      7.38 o 
  -7   7   4       23.56       38.97     13.03 o 
  -6   7   4        2.16       10.02      8.80 o 
  -5   7   4       34.19       26.24      9.21 o 
  -4   7   4        3.38        2.78      6.60 o 
  -3   7   4       51.52       49.79     11.51 o 
  -2   7   4       77.82       66.19      7.53 o 
  -1   7   4      122.18      119.75     10.38 o 
   0   7   4       33.59       41.28      6.39 o 
   1   7   4      105.08      105.39      9.06 o 
   2   7   4       92.76       95.86      9.68 o 
   3   7   4       31.72       36.72      6.67 o 
   4   7   4       59.87       60.28     11.30 o 
   5   7   4      189.95      215.51     17.58 o 
   6   7   4        0.71        2.67      5.46 o 
   7   7   4        7.02       16.35      7.64 o 
   8   7   4        7.00        5.45      7.32 o 
   9   7   4       12.40       -0.36      7.64 o 
  10   7   4        0.59       -3.11      7.38 o 
  11   7   4        3.80       11.72     11.54 o 
 -11   8   4        1.02       -4.36     11.77 o 
 -10   8   4        7.29        8.65      9.59 o 
  -9   8   4        4.85       -3.12     13.58 o 
  -8   8   4       43.78       48.73     25.00 o 
  -7   8   4      233.65      272.31     30.64 o 
  -6   8   4       83.35      134.82     25.09 o 
  -5   8   4        2.83        0.35      5.43 o 
  -4   8   4        1.81        2.97      5.28 o 
  -3   8   4      145.15      148.29     16.44 o 
  -2   8   4      142.18      134.04     21.08 o 
  -1   8   4       35.17       39.06     11.50 o 
   0   8   4        6.62        7.19      4.00 o 
   1   8   4       69.22       87.34     12.75 o 
   2   8   4      207.03      197.58     11.93 o 
   3   8   4      629.16      619.99     24.60 o 
   4   8   4        6.22        5.89      5.56 o 
   5   8   4      118.95       95.14     14.97 o 
   6   8   4        9.68       12.54      7.58 o 
   7   8   4       17.97       23.67      8.73 o 
   8   8   4       21.91       25.18      9.62 o 
   9   8   4        0.30       -9.11      9.11 o 
  10   8   4       24.47       18.15     16.14 o 
 -10   9   4        0.07        7.33     12.54 o 
  -9   9   4        0.51        0.35      9.33 o 
  -8   9   4       34.81       64.06     19.67 o 
  -7   9   4        8.46       -2.26     10.65 o 
  -6   9   4       72.73       66.78     19.21 o 
  -5   9   4       51.68       24.88     11.34 o 
  -4   9   4        2.58        3.56     10.47 o 
  -3   9   4       85.07       72.26     16.81 o 
  -2   9   4      101.83      101.18     19.07 o 
  -1   9   4       12.38        7.45      7.36 o 
   0   9   4      266.80      247.65     27.55 o 
   1   9   4        8.69       10.11      5.62 o 
   2   9   4        0.95       -1.66      3.92 o 
   3   9   4       29.53       34.00      7.42 o 
   4   9   4        8.80        7.40      6.08 o 
   5   9   4        2.53        4.41      5.88 o 
   6   9   4        0.13        8.04     10.69 o 
   7   9   4      113.93      113.19     17.86 o 
   8   9   4       19.59       27.49      9.83 o 
   9   9   4       19.20       16.83     14.22 o 
  10   9   4        4.81       -7.61      9.41 o 
 -10  10   4        9.09       -4.49     13.00 o 
  -9  10   4        1.33      -11.47     11.47 o 
  -8  10   4       82.99       49.54     37.16 o 
  -7  10   4        0.00       -1.27     11.94 o 
  -6  10   4        5.53       -1.31      8.30 o 
  -5  10   4       74.82       76.05     17.95 o 
  -4  10   4        0.00        3.95      8.46 o 
  -3  10   4       28.77       49.77     15.43 o 
  -2  10   4        4.34        5.02      7.69 o 
  -1  10   4      233.59      279.04     36.01 o 
   0  10   4      214.63      199.97     19.36 o 
   1  10   4      689.34      653.09     40.10 o 
   2  10   4        9.29       11.20      6.72 o 
   3  10   4       40.20       31.61      7.51 o 
   4  10   4       66.07       55.87     11.38 o 
   5  10   4       12.93        5.93      6.36 o 
   6  10   4        1.64        3.03      9.35 o 
   7  10   4       36.65       74.30     13.59 o 
   8  10   4       44.89       21.96     24.26 o 
   9  10   4        0.20        4.60      9.71 o 
  -9  11   4        6.37        8.32     12.86 o 
  -8  11   4       18.36        1.29     11.45 o 
  -7  11   4        2.67       -0.13     10.78 o 
  -6  11   4       22.55       32.27     12.88 o 
  -5  11   4        2.27       -8.57      8.57 o 
  -4  11   4       24.54       40.23     14.32 o 
  -3  11   4       57.28       69.50     18.38 o 
  -2  11   4       46.18       52.64     15.32 o 
  -1  11   4        4.00        5.54     11.91 o 
   0  11   4       12.93       21.72      8.48 o 
   1  11   4        0.62        8.14     12.05 o 
   2  11   4       10.03        3.14      7.22 o 
   3  11   4        8.52       11.92      7.63 o 
   4  11   4        9.37        8.82     10.19 o 
   5  11   4        1.84        2.35      9.69 o 
   6  11   4        0.69       -8.22      8.22 o 
   7  11   4        5.39       -0.76      8.33 o 
   8  11   4        0.17       -6.37      8.44 o 
  -8  12   4       14.19       -4.83     12.72 o 
  -7  12   4        0.53       -2.43     12.23 o 
  -6  12   4       35.30       31.58     13.94 o 
  -5  12   4       46.78       44.28     17.43 o 
  -4  12   4       15.12       23.12     11.45 o 
  -3  12   4       30.59       18.69     12.43 o 
  -2  12   4       12.00       16.76     18.09 o 
  -1  12   4       43.22       51.71     13.85 o 
   0  12   4        0.33        1.28     10.43 o 
   1  12   4        3.95       22.19      8.90 o 
   2  12   4       12.95       11.98      8.30 o 
   3  12   4       34.49       46.59     12.23 o 
   4  12   4       10.08        7.39     17.91 o 
   5  12   4        0.85       -8.18      8.18 o 
   6  12   4        1.02       -1.66      9.60 o 
   7  12   4       19.28        2.76     10.36 o 
  -7  13   4        5.99       -4.29     12.60 o 
  -6  13   4       39.35       28.46     23.15 o 
  -5  13   4       13.56        0.65     11.70 o 
  -4  13   4        0.02        3.48     14.69 o 
  -3  13   4        0.42        6.33     10.38 o 
  -2  13   4       12.52       15.17      9.94 o 
  -1  13   4        9.05       17.47      9.95 o 
   0  13   4       22.95       35.24     11.92 o 
   1  13   4       19.55       26.48     11.05 o 
   2  13   4        0.90       -4.88      7.79 o 
   3  13   4        8.84       13.48      8.37 o 
   4  13   4       23.58       12.00     29.07 o 
   5  13   4       35.75       17.23     29.02 o 
   6  13   4        1.41        3.85     12.30 o 
  -5  14   4        7.30        5.18     12.13 o 
  -4  14   4        2.20        0.34     10.56 o 
  -3  14   4        2.29       18.27     15.85 o 
  -2  14   4        0.52       -9.25     13.27 o 
  -1  14   4        1.32       -7.42      7.56 o 
   0  14   4        0.69        0.71      8.65 o 
   1  14   4       16.98       19.23      9.72 o 
   2  14   4        1.06        4.59      7.03 o 
   3  14   4        0.50       17.38     12.10 o 
   4  14   4        8.74        8.94     13.09 o 
   5  14   4        9.57        7.68     14.45 o 
  -3  15   4        6.16       13.51     16.68 o 
  -2  15   4        8.52        3.35     11.29 o 
  -1  15   4        5.39        2.03     10.37 o 
   0  15   4        5.34      -15.22     15.22 o 
   1  15   4        8.97       18.80     11.37 o 
   2  15   4       10.50       11.00     10.24 o 
 -12   1   5        0.05       -4.85     13.76 o 
 -11   1   5       73.06       92.82     20.74 o 
 -10   1   5       55.42       89.17     13.26 o 
  -9   1   5      122.93      105.33     13.37 o 
  -8   1   5       23.45       33.25      7.37 o 
  -7   1   5       70.86       79.13     11.05 o 
  -6   1   5        0.02       -2.44      3.67 o 
  -5   1   5        0.08        3.79      3.55 o 
  -4   1   5      289.34      272.56     13.35 o 
  -3   1   5        0.56       -1.46      3.78 o 
  -2   1   5      100.68       89.88      7.71 o 
  -1   1   5       53.25       47.01      4.22 o 
   0   1   5      478.81      488.80     11.25 o 
   1   1   5       10.13       13.59      2.96 o 
   2   1   5       40.03       40.39      4.94 o 
   3   1   5      638.41      663.97     17.05 o 
   4   1   5     2275.37     2248.71     33.44 o 
   5   1   5        4.70        4.50      4.66 o 
   6   1   5      595.55      602.34     28.74 o 
   7   1   5       75.32       74.38     13.99 o 
   8   1   5        0.37       -0.08      7.50 o 
   9   1   5       50.31       72.62     17.15 o 
  10   1   5        6.20       -4.76     12.11 o 
  11   1   5       74.30       22.96     35.66 o 
  12   1   5       33.58       40.39     48.09 o 
 -12   2   5        7.86       21.61     27.06 o 
 -11   2   5       12.22       -9.01      9.01 o 
 -10   2   5        1.33       -7.69      7.69 o 
  -9   2   5        1.39        8.06      5.84 o 
  -8   2   5      112.84      117.48     13.98 o 
  -7   2   5      101.43       84.41     11.35 o 
  -6   2   5        5.47       -1.73      3.85 o 
  -5   2   5      193.30      202.79     12.54 o 
  -4   2   5      523.77      547.59     18.84 o 
  -3   2   5       87.50      106.99      8.32 o 
  -2   2   5      143.32      153.50     15.73 o 
  -1   2   5      275.82      294.60     12.95 o 
   0   2   5       70.58       58.96      4.79 o 
   1   2   5      754.58      794.85     15.08 o 
   2   2   5        5.04        8.45      3.58 o 
   3   2   5       64.62       62.14      7.39 o 
   4   2   5      586.42      605.67     21.18 o 
   5   2   5      106.34      126.78     12.01 o 
   6   2   5      135.80      144.99     18.19 o 
   7   2   5      154.16      195.35     26.27 o 
   8   2   5        0.78        7.87      6.53 o 
   9   2   5       36.79       52.26     13.92 o 
  10   2   5       31.24       45.95     15.40 o 
  11   2   5       20.23       12.86      8.78 o 
  12   2   5        0.67        2.98     12.03 o 
 -12   3   5        2.07       -1.95     10.91 o 
 -11   3   5        4.17       14.22     11.05 o 
 -10   3   5       18.20       20.09     11.49 o 
  -9   3   5        3.42        1.93      6.35 o 
  -8   3   5        0.45        4.52      6.85 o 
  -7   3   5        0.04       -3.65      5.31 o 
  -6   3   5      193.80      188.78     13.06 o 
  -5   3   5      247.12      232.22     12.98 o 
  -4   3   5       18.37       26.00      6.61 o 
  -3   3   5      129.02      118.93     10.87 o 
  -2   3   5        0.31        3.92      4.07 o 
  -1   3   5     1242.66     1191.71     19.63 o 
   0   3   5       38.86       49.00      5.02 o 
   1   3   5      509.24      475.98     13.97 o 
   2   3   5       95.78       96.35      7.71 o 
   3   3   5        1.69       -1.67      2.59 o 
   4   3   5       27.30       28.73      5.96 o 
   5   3   5       77.18       87.89      9.85 o 
   6   3   5      245.12      243.94     18.88 o 
   7   3   5        4.50        2.81      5.81 o 
   8   3   5       68.71       85.45     15.98 o 
   9   3   5        0.04        6.41     10.58 o 
  10   3   5       35.13       17.06     11.98 o 
  11   3   5       33.35       30.23     13.34 o 
  12   3   5        0.69       -0.56     11.99 o 
 -12   4   5        1.80       19.18     12.98 o 
 -11   4   5       22.24        8.17     10.52 o 
 -10   4   5        7.73       -1.40      9.96 o 
  -9   4   5        0.60       -2.49      7.90 o 
  -8   4   5       51.45       51.72     11.70 o 
  -7   4   5      117.45      115.82     14.57 o 
  -6   4   5      101.73      100.71     15.20 o 
  -5   4   5      174.87      158.39     16.41 o 
  -4   4   5      137.43      125.32     14.46 o 
  -3   4   5        0.00       -0.37      4.16 o 
  -2   4   5      392.27      399.42     21.33 o 
  -1   4   5      257.96      274.24     17.86 o 
   0   4   5      337.98      340.43     11.37 o 
   1   4   5       77.00       88.75      6.59 o 
   2   4   5      266.17      246.55     10.81 o 
   3   4   5       17.96       20.27      4.98 o 
   4   4   5       24.65       22.23      5.53 o 
   5   4   5        6.22        5.65      5.78 o 
   6   4   5        3.74        4.77      5.91 o 
   7   4   5       35.19       47.22     11.42 o 
   8   4   5       18.92       25.80     11.56 o 
   9   4   5       10.58        9.67      7.33 o 
  10   4   5        1.39        3.45      7.86 o 
  11   4   5        1.03        7.95     10.77 o 
  12   4   5       23.48       20.73     15.01 o 
 -12   5   5        1.08       -6.05     24.02 o 
 -11   5   5        2.39        5.68     12.71 o 
 -10   5   5       22.04       25.03     12.39 o 
  -9   5   5        5.96        8.93     15.08 o 
  -8   5   5       25.62       30.73     13.76 o 
  -7   5   5      117.85       89.88     15.00 o 
  -6   5   5      566.53      598.34     29.83 o 
  -5   5   5      106.41      118.65     14.97 o 
  -4   5   5      119.68      131.78     14.55 o 
  -3   5   5       44.80       60.82     11.65 o 
  -2   5   5      133.20      143.68     14.61 o 
  -1   5   5        2.16        1.84      5.10 o 
   0   5   5       55.65       53.50      5.15 o 
   1   5   5     2037.79     2016.28     30.13 o 
   2   5   5      407.91      408.04     16.46 o 
   3   5   5       19.98       22.43      5.34 o 
   4   5   5        0.07       -0.39      3.53 o 
   5   5   5        0.01       -4.33      4.33 o 
   6   5   5       33.70       30.37     11.32 o 
   7   5   5        0.56       -0.02      5.85 o 
   8   5   5        9.02       18.08      7.93 o 
   9   5   5        2.25       -2.40      6.80 o 
  10   5   5       24.95        5.57     11.34 o 
  11   5   5        1.03        4.23     11.16 o 
 -11   6   5        3.51        1.41     10.69 o 
 -10   6   5       24.87       25.97     23.31 o 
  -9   6   5       21.93       26.90     13.48 o 
  -8   6   5      230.80      229.62     28.17 o 
  -7   6   5      325.05      381.28     33.55 o 
  -6   6   5       91.38       95.56     13.25 o 
  -5   6   5        0.66       -4.43      4.43 o 
  -4   6   5      151.24      156.26     16.23 o 
  -3   6   5      368.92      384.69     23.35 o 
  -2   6   5      134.47      140.20     15.11 o 
  -1   6   5      323.34      341.68     21.48 o 
   0   6   5       42.82       46.05      4.95 o 
   1   6   5      141.88      144.00     10.03 o 
   2   6   5      134.86      144.88     11.39 o 
   3   6   5       12.90       14.84      5.61 o 
   4   6   5        0.07       -3.98      3.98 o 
   5   6   5        9.31        7.14      5.67 o 
   6   6   5      176.49      178.85     17.95 o 
   7   6   5       63.09       43.40     10.85 o 
   8   6   5       52.08       48.79     13.63 o 
   9   6   5       12.82       11.18      8.11 o 
  10   6   5        3.89        3.77      7.22 o 
  11   6   5       40.34       48.22     35.58 o 
 -11   7   5        3.94       13.18     13.06 o 
 -10   7   5       14.06       14.29     10.84 o 
  -9   7   5       17.38       31.37     14.15 o 
  -8   7   5      401.49      448.37     39.06 o 
  -7   7   5      252.62      247.32     52.77 o 
  -6   7   5       32.96       26.23     11.01 o 
  -5   7   5       93.16       95.20     14.87 o 
  -4   7   5       13.49       19.61      7.55 o 
  -3   7   5        9.77        7.61      5.54 o 
  -2   7   5       57.67       54.82     11.20 o 
  -1   7   5      462.88      458.61     25.81 o 
   0   7   5       31.04       28.83      7.40 o 
   1   7   5       14.75       14.03      4.49 o 
   2   7   5      713.91      714.77     21.77 o 
   3   7   5      647.82      684.50     28.45 o 
   4   7   5       25.62       22.15     10.25 o 
   5   7   5       40.54       53.76     11.05 o 
   6   7   5      103.15      126.16     17.71 o 
   7   7   5        2.26       -5.35      6.04 o 
   8   7   5       25.09       42.76     12.16 o 
   9   7   5       17.18        5.21      7.67 o 
  10   7   5        0.02       -0.58      8.90 o 
 -11   8   5       40.53       18.02     15.90 o 
 -10   8   5       14.42        9.79     11.34 o 
  -9   8   5        0.02        2.60      9.82 o 
  -8   8   5        0.02        0.79      9.64 o 
  -7   8   5        0.24       20.58     11.30 o 
  -6   8   5       69.07       62.30     18.99 o 
  -5   8   5       42.48       57.80     12.56 o 
  -4   8   5      193.90      220.18     28.70 o 
  -3   8   5       67.16       74.23     13.59 o 
  -2   8   5      107.60      123.50     16.06 o 
  -1   8   5      287.08      285.06     25.72 o 
   0   8   5      185.90      179.45     17.13 o 
   1   8   5       42.79       36.03     11.29 o 
   2   8   5        3.53        2.18      3.42 o 
   3   8   5       23.11       24.99      7.79 o 
   4   8   5       93.59       98.11     14.31 o 
   5   8   5       18.78       11.57      7.19 o 
   6   8   5      125.06      136.29     18.86 o 
   7   8   5        7.92       12.68      9.74 o 
   8   8   5       19.13       11.36      8.31 o 
   9   8   5       14.11       -4.69      8.06 o 
  10   8   5        1.58       -8.31      9.19 o 
 -10   9   5        5.19       -9.30     12.00 o 
  -9   9   5        0.50        1.73     18.64 o 
  -8   9   5        2.42        3.05     11.61 o 
  -7   9   5       19.50       20.02     13.68 o 
  -6   9   5      234.22      201.08     31.44 o 
  -5   9   5       24.12       21.84     11.86 o 
  -4   9   5      189.83      197.48     19.64 o 
  -3   9   5       13.00        2.51      7.71 o 
  -2   9   5      164.60      165.40     24.27 o 
  -1   9   5        5.78       15.48      8.75 o 
   0   9   5        6.95       12.77      5.73 o 
   1   9   5      565.25      558.22     35.19 o 
   2   9   5       94.28       83.19     15.19 o 
   3   9   5       62.41       70.64     15.03 o 
   4   9   5        0.49        5.38      6.02 o 
   5   9   5       16.36       29.45      8.60 o 
   6   9   5       19.71       18.68      8.26 o 
   7   9   5        2.88       -7.10      7.10 o 
   8   9   5        1.28       -6.09      7.22 o 
   9   9   5        4.24        0.35     10.00 o 
  -9  10   5        2.27        9.53     15.19 o 
  -8  10   5        5.48       -4.72     10.54 o 
  -7  10   5       51.17       20.05     12.03 o 
  -6  10   5       20.46       31.65     12.93 o 
  -5  10   5       60.69       64.66     18.14 o 
  -4  10   5       62.41       61.77     17.19 o 
  -3  10   5       26.22       25.97     11.18 o 
  -2  10   5       99.98      100.99     20.88 o 
  -1  10   5        0.03        1.95      9.61 o 
   0  10   5       51.35       62.10     12.50 o 
   1  10   5      144.19      137.40     19.66 o 
   2  10   5      101.59       78.66     15.32 o 
   3  10   5        0.28       -4.48      6.07 o 
   4  10   5        1.47       16.74     10.36 o 
   5  10   5        0.33       -8.92      8.92 o 
   6  10   5        3.81        6.34      7.24 o 
   7  10   5        6.32        1.36     11.21 o 
   8  10   5       14.35       14.68      8.66 o 
   9  10   5       39.02       36.80     31.23 o 
  -8  11   5        0.88        3.51     15.39 o 
  -7  11   5        0.91        6.35      9.63 o 
  -6  11   5        0.86        9.65     10.64 o 
  -5  11   5        0.99        4.26     18.70 o 
  -4  11   5       71.28       79.46     18.87 o 
  -3  11   5        2.83       -7.25      7.25 o 
  -2  11   5       27.82       25.09     12.19 o 
  -1  11   5        1.59       13.64      8.22 o 
   0  11   5        1.60       -3.45      8.01 o 
   1  11   5       28.34       27.01      9.95 o 
   2  11   5       45.48       54.58     12.53 o 
   3  11   5       99.88       96.20     23.30 o 
   4  11   5       27.11       35.87     23.96 o 
   5  11   5       78.38       58.43     17.65 o 
   6  11   5       19.15       15.37     12.17 o 
   7  11   5        1.85       -0.28     10.11 o 
   8  11   5       11.86        7.60     31.61 o 
  -7  12   5       18.46       -8.35     11.49 o 
  -6  12   5        9.58       10.19     17.39 o 
  -5  12   5        7.71       -0.07     10.43 o 
  -4  12   5        0.82        3.51     10.45 o 
  -3  12   5       11.15       19.65     13.53 o 
  -2  12   5        4.51        7.34      9.68 o 
  -1  12   5        0.64       13.11      7.77 o 
   0  12   5       13.92        0.17      7.82 o 
   1  12   5        0.57       12.64     11.48 o 
   2  12   5       26.70       30.89     10.74 o 
   3  12   5       57.45       46.19     16.89 o 
   4  12   5       12.15       14.70     11.92 o 
   5  12   5       25.51        1.84      9.58 o 
   6  12   5       23.59       -1.02     11.54 o 
   7  12   5        0.47       13.57     16.12 o 
  -6  13   5        0.05       -3.72     12.51 o 
  -5  13   5        0.84      -12.47     16.80 o 
  -4  13   5       17.37       13.97     12.82 o 
  -3  13   5        4.13       19.19     12.99 o 
  -2  13   5       66.88       83.08     21.81 o 
  -1  13   5        1.31       -4.08     12.54 o 
   0  13   5       24.81       26.30     13.76 o 
   1  13   5       10.46       -0.64      7.88 o 
   2  13   5        0.32        6.31      8.66 o 
   3  13   5        9.83       13.15      8.68 o 
   4  13   5        4.71      -10.32     14.85 o 
   5  13   5        2.87       11.61     13.32 o 
   6  13   5        0.15       10.51     14.90 o 
  -4  14   5        3.57       -7.07     11.20 o 
  -3  14   5        0.93        4.63     19.06 o 
  -2  14   5        1.00       -4.62      9.05 o 
  -1  14   5        0.13       -8.69     18.81 o 
   0  14   5       37.84       11.50     14.15 o 
   1  14   5       23.06       20.53     10.74 o 
   2  14   5        5.69        7.78      9.29 o 
   3  14   5        6.38       17.07     16.00 o 
   4  14   5       25.72       10.31     16.57 o 
 -11   0   6        0.00       11.37     14.13 o 
 -10   0   6       51.37       44.47     11.86 o 
  -9   0   6       29.41       53.36     21.99 o 
  -8   0   6      588.22      568.02     36.66 o 
  -7   0   6      140.48      159.13     20.83 o 
  -6   0   6      372.39      370.79     26.56 o 
  -5   0   6      290.85      243.59     20.20 o 
  -4   0   6      137.94      121.25     15.83 o 
  -3   0   6      998.27      966.82     35.98 o 
  -2   0   6        5.66        4.39      4.94 o 
  -1   0   6      109.22      104.03      7.79 o 
   0   0   6      762.33      726.42     22.68 o 
   1   0   6      604.43      600.15     21.71 o 
   2   0   6      395.36      374.69     19.08 o 
   3   0   6       64.91       88.90     10.80 o 
   4   0   6       55.98       58.03     10.30 o 
   5   0   6      246.46      265.21     26.44 o 
   6   0   6       47.25       51.74     19.29 o 
   7   0   6       75.48       67.33     22.96 o 
   8   0   6      115.43      126.55     32.10 o 
   9   0   6      278.30      311.72     43.21 o 
  10   0   6       84.85       92.22     29.02 o 
  11   0   6        7.17       34.24     15.00 o 
 -12   1   6        3.19       12.62     20.25 o 
 -11   1   6        0.19       -2.10     12.03 o 
 -10   1   6       46.51       55.97     12.50 o 
  -9   1   6       89.99       71.76     13.68 o 
  -8   1   6       16.17       17.04      6.63 o 
  -7   1   6       60.39       54.39     10.13 o 
  -6   1   6      110.64      116.65     12.28 o 
  -5   1   6       30.41       28.63      6.26 o 
  -4   1   6      246.57      220.37     13.96 o 
  -3   1   6      166.32      154.67     10.50 o 
  -2   1   6        8.71        6.90      3.59 o 
  -1   1   6        1.80        6.05      2.07 o 
   0   1   6      824.84      881.30     20.41 o 
   1   1   6        1.45        0.63      1.91 o 
   2   1   6       22.31       16.70      3.73 o 
   3   1   6      378.09      381.73     14.17 o 
   4   1   6        4.82       10.34      3.55 o 
   5   1   6      541.83      485.26     21.44 o 
   6   1   6        6.59        4.45      5.84 o 
   7   1   6       24.75       23.39      9.87 o 
   8   1   6        0.01       -3.86      7.09 o 
   9   1   6       15.05        9.26      8.96 o 
  10   1   6       32.77       39.57     13.99 o 
  11   1   6        4.55       -9.58      9.58 o 
 -12   2   6        0.78        0.92     11.27 o 
 -11   2   6        1.10       13.96     16.22 o 
 -10   2   6       10.20       18.13      8.59 o 
  -9   2   6       33.37       39.05     11.98 o 
  -8   2   6      113.14      137.82     17.88 o 
  -7   2   6        2.51        5.68      6.67 o 
  -6   2   6       10.16        4.21      4.69 o 
  -5   2   6      160.39      151.15     11.39 o 
  -4   2   6      166.45      160.37     10.76 o 
  -3   2   6       91.50       98.32      8.89 o 
  -2   2   6      198.94      195.11     13.25 o 
  -1   2   6     1494.57     1522.78     19.68 o 
   0   2   6     1175.78     1222.34     18.55 o 
   1   2   6      151.98      147.53      7.15 o 
   2   2   6       57.51       58.00      7.24 o 
   3   2   6       14.79       11.42      4.03 o 
   4   2   6        0.90        1.29      4.68 o 
   5   2   6      153.13      164.63     22.06 o 
   6   2   6       14.13       25.66      9.22 o 
   7   2   6        3.74       -3.53      8.05 o 
   8   2   6       21.05       14.25     12.04 o 
   9   2   6      147.13      134.59     33.07 o 
  10   2   6       60.09      107.35     21.83 o 
  11   2   6        3.91        9.60      9.17 o 
 -12   3   6       51.33       84.65     21.07 o 
 -11   3   6       91.52      112.57     23.47 o 
 -10   3   6        1.03       -5.90      8.19 o 
  -9   3   6        6.90       13.70      7.62 o 
  -8   3   6       69.41       70.62     13.76 o 
  -7   3   6      120.19      110.00     22.89 o 
  -6   3   6        0.67        5.21      6.79 o 
  -5   3   6      260.78      250.52     19.15 o 
  -4   3   6       28.14       32.07      8.70 o 
  -3   3   6      108.67      116.36      5.81 o 
  -2   3   6       65.30       57.91     11.34 o 
  -1   3   6      229.75      246.22     11.42 o 
   0   3   6       35.04       34.48      4.85 o 
   1   3   6      117.85      122.21      9.05 o 
   2   3   6      189.08      178.94     10.69 o 
   3   3   6      130.00      134.18     10.02 o 
   4   3   6       76.50       86.95     10.64 o 
   5   3   6       43.22       43.38      7.98 o 
   6   3   6       24.32       23.77     13.32 o 
   7   3   6        9.38       19.66      8.50 o 
   8   3   6        8.56        5.97      6.57 o 
   9   3   6       23.37       28.88      9.86 o 
  10   3   6       12.71        8.81     10.82 o 
  11   3   6       12.78       14.47     13.41 o 
 -12   4   6        1.88      -12.19     12.19 o 
 -11   4   6       13.73        5.68     10.96 o 
 -10   4   6        4.75        4.57     14.00 o 
  -9   4   6       13.66        5.68      9.08 o 
  -8   4   6       83.35      112.60     17.47 o 
  -7   4   6      371.17      357.06     26.88 o 
  -6   4   6      523.49      518.81     28.80 o 
  -5   4   6        4.64        2.82      5.13 o 
  -4   4   6       85.97       80.05     13.51 o 
  -3   4   6      748.34      790.73     32.88 o 
  -2   4   6       10.26        6.11      5.34 o 
  -1   4   6      298.74      315.61     39.08 o 
   0   4   6       12.77       17.76      3.70 o 
   1   4   6      200.71      218.65     11.61 o 
   2   4   6      111.01      113.59      8.99 o 
   3   4   6        0.42       -2.80      2.80 o 
   4   4   6       67.18       61.25      8.91 o 
   5   4   6        8.76        5.07      6.30 o 
   6   4   6       13.97       18.87      7.60 o 
   7   4   6       74.40       73.09     13.82 o 
   8   4   6        8.98        5.45      6.53 o 
   9   4   6        0.71        0.00      7.33 o 
  10   4   6       12.27        6.44      8.41 o 
  11   4   6       14.58       13.08     11.30 o 
 -11   5   6       17.05       20.74     13.59 o 
 -10   5   6        0.15        7.38     11.13 o 
  -9   5   6        7.29        2.05      9.27 o 
  -8   5   6       62.50       70.33     19.20 o 
  -7   5   6        0.01        0.60      6.72 o 
  -6   5   6      121.67      106.57     15.72 o 
  -5   5   6        3.14        4.11      5.40 o 
  -4   5   6       42.65       53.64     11.67 o 
  -3   5   6      132.72      144.78     17.04 o 
  -2   5   6       19.12       12.08      6.94 o 
  -1   5   6       43.36       44.33     10.25 o 
   0   5   6       10.64       13.11      5.76 o 
   1   5   6        0.63        0.64      2.67 o 
   2   5   6      256.11      257.82     12.09 o 
   3   5   6      243.29      247.57     25.08 o 
   4   5   6       45.42       49.00      8.13 o 
   5   5   6       28.85       15.76      7.13 o 
   6   5   6       41.96       48.04     11.94 o 
   7   5   6       38.82       27.15     16.16 o 
   8   5   6       31.53       23.32      9.53 o 
   9   5   6        7.10        8.75      7.22 o 
  10   5   6        2.58        2.76      7.98 o 
  11   5   6       44.06       12.97     35.58 o 
 -11   6   6        4.87       16.36     12.46 o 
 -10   6   6       37.21       28.97     12.78 o 
  -9   6   6       53.99       61.19     16.50 o 
  -8   6   6       12.61       20.28     10.80 o 
  -7   6   6        2.23       -0.65      6.03 o 
  -6   6   6       20.34        8.84      7.39 o 
  -5   6   6       95.35      101.23     15.99 o 
  -4   6   6      190.26      185.35     18.80 o 
  -3   6   6        8.29        5.22      5.85 o 
  -2   6   6       75.87       61.06     11.71 o 
  -1   6   6        2.62        3.08      5.00 o 
   0   6   6       37.27       34.54      7.86 o 
   1   6   6       67.83       72.62     10.02 o 
   2   6   6      173.41      165.68     10.90 o 
   3   6   6      130.28      129.75     11.46 o 
   4   6   6      262.10      243.67     25.00 o 
   5   6   6       74.71       93.45     13.88 o 
   6   6   6       27.63       20.17      8.48 o 
   7   6   6        1.72        3.31      6.66 o 
   8   6   6        2.40        7.46      7.53 o 
   9   6   6        4.31        7.49      8.56 o 
  10   6   6       30.71        3.52     15.94 o 
 -11   7   6        2.30       18.25     13.28 o 
 -10   7   6        5.48       -6.07     10.92 o 
  -9   7   6        7.20       -3.92     14.62 o 
  -8   7   6        0.12        1.84     10.08 o 
  -7   7   6        2.20       25.54     12.34 o 
  -6   7   6       50.83       54.01     11.90 o 
  -5   7   6        9.19       17.94      7.28 o 
  -4   7   6      155.06      164.18     18.03 o 
  -3   7   6       75.89       74.09     13.62 o 
  -2   7   6       68.09       49.71     11.62 o 
  -1   7   6      226.35      190.16     19.59 o 
   0   7   6       68.60       80.19     12.83 o 
   1   7   6       16.71       32.44      7.42 o 
   2   7   6        6.19        9.46      5.55 o 
   3   7   6      122.61      111.10     13.26 o 
   4   7   6      158.94      187.74     17.21 o 
   5   7   6       61.46       77.03     14.73 o 
   6   7   6       34.08       34.87     10.04 o 
   7   7   6       62.68       52.48     12.17 o 
   8   7   6        0.87       10.66      7.88 o 
   9   7   6       14.44       18.64      8.75 o 
  10   7   6        0.04       11.44     10.85 o 
 -10   8   6        2.16       -3.56     12.79 o 
  -9   8   6       17.70       12.39     12.07 o 
  -8   8   6       22.97       39.76     14.66 o 
  -7   8   6      148.93      170.55     29.74 o 
  -6   8   6       63.00       50.68     16.68 o 
  -5   8   6       50.02       60.53     12.78 o 
  -4   8   6       79.98       87.16     15.33 o 
  -3   8   6       61.00       74.02     14.27 o 
  -2   8   6      229.46      245.75     22.79 o 
  -1   8   6       79.99       95.06     15.59 o 
   0   8   6       47.20       53.79     11.62 o 
   1   8   6      219.61      219.33     17.13 o 
   2   8   6      626.72      612.54     44.85 o 
   3   8   6      189.11      220.86     33.44 o 
   4   8   6        0.06       -2.30      8.20 o 
   5   8   6       67.40       79.21     13.93 o 
   6   8   6        1.24        7.58      7.18 o 
   7   8   6        8.30       16.90      8.08 o 
   8   8   6       25.53        6.26     15.79 o 
   9   8   6        5.33       -7.31      9.00 o 
  -9   9   6        0.10        5.01     12.53 o 
  -8   9   6        4.91        0.79     10.71 o 
  -7   9   6        0.02       -8.18      8.18 o 
  -6   9   6        1.77        0.02      8.46 o 
  -5   9   6       80.17       95.27     30.42 o 
  -4   9   6       74.93       85.27     15.82 o 
  -3   9   6        0.01       -2.69      6.09 o 
  -2   9   6       46.36       72.87     18.25 o 
  -1   9   6        0.00        6.68      8.31 o 
   0   9   6        8.12        3.64      5.94 o 
   1   9   6       44.24       39.91      9.41 o 
   2   9   6       70.50       90.41     16.45 o 
   3   9   6       10.48       -8.69      8.69 o 
   4   9   6        2.93        4.67      9.23 o 
   5   9   6        1.93        5.04     10.10 o 
   6   9   6      118.10      136.93     26.11 o 
   7   9   6       37.92       20.10     17.67 o 
   8   9   6        9.33       -6.27      8.07 o 
   9   9   6       15.95       -2.46     10.20 o 
  -9  10   6       11.07       -7.03     17.70 o 
  -8  10   6       29.96       13.70     16.01 o 
  -7  10   6        1.62        5.91     11.35 o 
  -6  10   6      140.80      176.54     46.31 o 
  -5  10   6       70.89       76.38     19.66 o 
  -4  10   6       75.19      110.17     23.72 o 
  -3  10   6       15.81       11.97     11.02 o 
  -2  10   6      105.16      106.43     21.91 o 
  -1  10   6       42.59       43.64     11.31 o 
   0  10   6       67.57       79.48     14.67 o 
   1  10   6       38.79       60.70     14.02 o 
   2  10   6       33.65       24.31      9.34 o 
   3  10   6       90.99       89.39     17.02 o 
   4  10   6       10.95        5.82     15.87 o 
   5  10   6        9.33        4.17      8.88 o 
   6  10   6       13.75        6.05     10.73 o 
   7  10   6        1.85       -0.98     10.73 o 
   8  10   6        4.05        8.68     14.71 o 
  -8  11   6        2.16       -3.51     17.30 o 
  -7  11   6       32.74      -10.62     14.76 o 
  -6  11   6       33.84        5.69     11.39 o 
  -5  11   6       30.69       18.69     15.74 o 
  -4  11   6       23.83       22.74     17.45 o 
  -3  11   6       11.96       23.41     24.80 o 
  -2  11   6        2.09        0.95     11.62 o 
  -1  11   6       61.04       40.82     12.54 o 
   0  11   6       21.41       39.60     13.08 o 
   1  11   6        4.21       -2.42      8.84 o 
   2  11   6       13.52       34.72     11.18 o 
   3  11   6       39.26       32.30     10.92 o 
   4  11   6        3.74       18.79     10.25 o 
   5  11   6        0.69       -1.24     11.47 o 
   6  11   6       27.96       -7.28     11.19 o 
   7  11   6        0.69        7.60     15.37 o 
  -7  12   6        8.54       -9.96     17.27 o 
  -6  12   6        6.38        6.18     15.34 o 
  -5  12   6        0.11       -5.60      8.73 o 
  -4  12   6        1.00       10.05     10.53 o 
  -3  12   6        0.12       -6.57      9.32 o 
  -2  12   6       27.68       37.06     13.45 o 
  -1  12   6       39.30       29.29     11.03 o 
   0  12   6       10.31        4.90      8.59 o 
   1  12   6       12.94        1.57     10.34 o 
   2  12   6       13.25       10.36      8.87 o 
   3  12   6       16.77       13.85      9.23 o 
   4  12   6        0.10      -10.35     16.24 o 
   5  12   6       14.62        0.67     11.51 o 
   6  12   6        9.93        3.95     24.53 o 
  -5  13   6        0.29       -6.22     12.07 o 
  -4  13   6        7.71       32.84     11.95 o 
  -3  13   6        0.00        5.81      9.97 o 
  -2  13   6       21.31       -7.06     14.23 o 
  -1  13   6       26.79       12.18     17.96 o 
   0  13   6       10.17        2.38     13.91 o 
   1  13   6        9.89        9.99      8.31 o 
   2  13   6        3.82        9.30      8.51 o 
   3  13   6        4.86       23.23     13.41 o 
   4  13   6       49.74        0.97     15.03 o 
   5  13   6       20.24        0.29     16.04 o 
  -3  14   6        0.00       37.04     16.99 o 
  -2  14   6        3.85       -0.56     12.41 o 
  -1  14   6        0.00       -3.72     11.13 o 
   0  14   6        0.07        0.70     11.04 o 
   1  14   6        8.39       -9.45      9.91 o 
   2  14   6        1.55       -9.94      9.94 o 
 -12   1   7        6.53       -2.54     15.83 o 
 -11   1   7        2.31       -8.35     13.60 o 
 -10   1   7       16.81        7.18      9.83 o 
  -9   1   7        0.00        3.62      7.06 o 
  -8   1   7      127.70      126.46     22.62 o 
  -7   1   7       71.71       74.86     13.99 o 
  -6   1   7       29.55       20.28      8.06 o 
  -5   1   7      380.33      401.45     18.98 o 
  -4   1   7        9.55       26.03      6.25 o 
  -3   1   7      121.57      109.28     10.65 o 
  -2   1   7        3.09        5.71      2.50 o 
  -1   1   7       36.24       36.25      4.28 o 
   0   1   7       25.91       32.26      4.12 o 
   1   1   7       18.99       19.74      4.03 o 
   2   1   7      173.64      158.92      9.31 o 
   3   1   7        4.42        1.82      3.13 o 
   4   1   7       58.98       57.76      7.63 o 
   5   1   7       13.40       13.31      6.21 o 
   6   1   7        7.99        2.19      6.88 o 
   7   1   7       43.41       52.00     11.79 o 
   8   1   7        0.32        8.37      7.47 o 
   9   1   7        4.76        3.79      8.97 o 
  10   1   7       76.87       63.58     17.36 o 
  11   1   7       13.97       25.46     17.47 o 
 -12   2   7       21.39       47.52     20.03 o 
 -11   2   7        6.89       12.38     15.64 o 
 -10   2   7       11.67        8.97      7.98 o 
  -9   2   7       23.96       30.36      9.44 o 
  -8   2   7       81.17       92.24     15.50 o 
  -7   2   7       49.53       73.29     13.47 o 
  -6   2   7      202.57      217.28     19.13 o 
  -5   2   7      158.12      168.40     18.42 o 
  -4   2   7      656.67      694.58     31.56 o 
  -3   2   7      109.83       94.05     13.97 o 
  -2   2   7      166.53      145.20     10.23 o 
  -1   2   7      100.39       94.73      7.40 o 
   0   2   7      656.10      670.21     14.99 o 
   1   2   7       80.79       79.00      6.71 o 
   2   2   7        2.41        1.87      3.04 o 
   3   2   7      191.58      185.61     12.14 o 
   4   2   7      239.43      230.87     13.78 o 
   5   2   7       51.87       51.93      9.46 o 
   6   2   7       17.76       24.31      7.98 o 
   7   2   7       12.71       20.38     10.48 o 
   8   2   7       11.66       12.25      7.27 o 
   9   2   7        1.71        2.81      8.79 o 
  10   2   7       17.05       16.46     12.22 o 
  11   2   7        7.25       26.87     12.01 o 
 -11   3   7        1.37       -0.11     11.00 o 
 -10   3   7        2.28        4.29     10.35 o 
  -9   3   7       16.76       21.67     11.00 o 
  -8   3   7       20.20       29.89     15.66 o 
  -7   3   7      161.45      149.18     19.25 o 
  -6   3   7      221.50      212.51     19.20 o 
  -5   3   7      213.78      220.29     19.28 o 
  -4   3   7       25.40       30.32      8.82 o 
  -3   3   7       10.53       13.52      9.86 o 
  -2   3   7        0.70       -4.55      4.70 o 
  -1   3   7       23.50       25.68      4.59 o 
   0   3   7       10.97       14.18      3.43 o 
   1   3   7      214.21      203.82     10.59 o 
   2   3   7      148.16      162.53     11.02 o 
   3   3   7       96.11       92.19     10.22 o 
   4   3   7        0.36        6.84      4.17 o 
   5   3   7       10.94       12.18      5.57 o 
   6   3   7        8.01       23.42      7.65 o 
   7   3   7       65.97       63.92     13.16 o 
   8   3   7      162.43      181.11     22.76 o 
   9   3   7       76.37       73.53     18.40 o 
  10   3   7        1.96        3.87      9.75 o 
  11   3   7       22.60       30.02     11.25 o 
 -11   4   7        6.17       -4.23     11.04 o 
 -10   4   7       25.08       28.89     13.44 o 
  -9   4   7        6.90        3.57      9.83 o 
  -8   4   7        5.08        8.67      7.99 o 
  -7   4   7      148.37      153.73     20.68 o 
  -6   4   7       13.86       13.44      7.09 o 
  -5   4   7      296.04      285.26     22.15 o 
  -4   4   7      340.57      314.35     26.14 o 
  -3   4   7       61.48       78.80     13.55 o 
  -2   4   7       37.02       30.90      9.50 o 
  -1   4   7      118.41      131.68     13.45 o 
   0   4   7       18.23       16.84      5.23 o 
   1   4   7       10.19       11.62      3.61 o 
   2   4   7      157.69      168.96     11.09 o 
   3   4   7      271.94      248.82     13.79 o 
   4   4   7       39.68       46.98      8.75 o 
   5   4   7       28.43       30.87      9.02 o 
   6   4   7      110.45      136.19     17.97 o 
   7   4   7       14.13       15.32      7.56 o 
   8   4   7        1.38       -6.55      8.45 o 
   9   4   7        0.04       -1.06      7.33 o 
  10   4   7        1.92        4.74     11.52 o 
 -11   5   7       21.92       21.81     13.66 o 
 -10   5   7       18.24       28.26     13.64 o 
  -9   5   7        4.89       20.65     13.23 o 
  -8   5   7       12.05        1.79     13.82 o 
  -7   5   7      169.95      169.20     20.44 o 
  -6   5   7        1.84        0.04      7.37 o 
  -5   5   7       32.18       41.34     11.22 o 
  -4   5   7       95.73       99.52     16.09 o 
  -3   5   7       49.94       49.56     11.64 o 
  -2   5   7       20.67       24.50     10.27 o 
  -1   5   7        2.84        0.68      4.30 o 
   0   5   7      445.57      459.87     20.27 o 
   1   5   7       46.37       53.80      8.32 o 
   2   5   7      142.90      146.78     10.52 o 
   3   5   7      919.15      890.27     26.33 o 
   4   5   7       11.36       11.63     10.30 o 
   5   5   7       11.42        9.60      7.73 o 
   6   5   7       16.58       13.02      7.80 o 
   7   5   7       21.79       24.67     12.05 o 
   8   5   7        5.89       10.68      9.93 o 
   9   5   7        9.74        6.17      7.58 o 
  10   5   7       17.88       15.63      9.71 o 
 -11   6   7        9.86       13.53     20.27 o 
 -10   6   7        0.23       -3.14      9.30 o 
  -9   6   7        9.67        3.88     10.43 o 
  -8   6   7        5.02       10.84     12.11 o 
  -7   6   7       35.55       44.04     11.68 o 
  -6   6   7       14.53       10.43      8.01 o 
  -5   6   7       82.36       64.82     13.34 o 
  -4   6   7       20.77        8.28      9.91 o 
  -3   6   7        0.80        1.73      6.47 o 
  -2   6   7      279.42      268.54     21.70 o 
  -1   6   7       44.84       40.64      9.12 o 
   0   6   7       30.43       28.81     13.03 o 
   1   6   7      299.93      315.52     17.69 o 
   2   6   7       76.49       79.60     10.94 o 
   3   6   7      549.43      540.64     28.36 o 
   4   6   7       22.85        2.97      7.53 o 
   5   6   7       99.14      119.38     16.56 o 
   6   6   7        0.39       -5.83      5.83 o 
   7   6   7       54.37       56.17     12.48 o 
   8   6   7        7.43        3.46     11.31 o 
   9   6   7        3.39       -2.80      8.16 o 
  10   6   7        8.88       14.11     15.92 o 
 -10   7   7       18.87       27.86     14.46 o 
  -9   7   7        3.93       23.19     15.27 o 
  -8   7   7       13.75        0.38     10.50 o 
  -7   7   7        1.63       -4.48     18.68 o 
  -6   7   7       25.31       13.80      8.55 o 
  -5   7   7        8.42       23.72      9.25 o 
  -4   7   7       20.65       15.05      8.11 o 
  -3   7   7       26.54       18.85      8.03 o 
  -2   7   7        1.95        8.05      6.34 o 
  -1   7   7      299.08      267.26     18.91 o 
   0   7   7       54.90       62.67     11.30 o 
   1   7   7      700.81      746.56     27.81 o 
   2   7   7      572.64      574.59     26.69 o 
   3   7   7      236.39      261.46     27.06 o 
   4   7   7        8.29       11.65      9.48 o 
   5   7   7        2.73       11.36     10.19 o 
   6   7   7        4.52        4.67      7.02 o 
   7   7   7        3.23        4.02      7.01 o 
   8   7   7        8.92       16.94      8.11 o 
   9   7   7        3.09        4.90      8.79 o 
  -9   8   7        0.51      -13.79     13.79 o 
  -8   8   7        0.74        2.65     10.69 o 
  -7   8   7        4.15        1.85     12.05 o 
  -6   8   7        3.71       -3.04      9.07 o 
  -5   8   7       15.34       31.98      9.93 o 
  -4   8   7        0.01       -1.57      6.08 o 
  -3   8   7      148.80      143.40     20.16 o 
  -2   8   7      168.47      186.90     26.52 o 
  -1   8   7      141.10      144.14     16.97 o 
   0   8   7        6.79       -0.45      5.66 o 
   1   8   7        0.62       -1.83      5.46 o 
   2   8   7        8.31       10.17      7.70 o 
   3   8   7        6.42        2.09      8.24 o 
   4   8   7        1.66       -7.02      7.02 o 
   5   8   7        1.80       -4.34     20.21 o 
   6   8   7        5.83       13.67     20.50 o 
   7   8   7      131.92       49.59     69.92 o 
   8   8   7       19.71        7.99      8.66 o 
   9   8   7       18.02       29.83     22.78 o 
  -9   9   7        6.48        9.08     18.23 o 
  -8   9   7        1.85        0.93     13.75 o 
  -7   9   7       59.43        7.14     13.04 o 
  -6   9   7       33.08       28.72     14.57 o 
  -5   9   7        3.86       12.82      8.22 o 
  -4   9   7        3.49        9.99      9.75 o 
  -3   9   7      133.25      138.10     20.61 o 
  -2   9   7        7.32       14.75     10.48 o 
  -1   9   7        5.89       21.38      8.69 o 
   0   9   7        0.95        2.07      6.70 o 
   1   9   7       30.31       22.86     20.57 o 
   2   9   7        1.08       -4.52      6.45 o 
   3   9   7       15.11       15.25     12.87 o 
   4   9   7      103.82      124.94     25.03 o 
   5   9   7       25.38       46.48     15.61 o 
   6   9   7      129.48      170.57     40.76 o 
   7   9   7       22.68       18.89     18.62 o 
   8   9   7        4.01        3.73     13.37 o 
  -8  10   7       14.85       -1.52     15.50 o 
  -7  10   7        0.19      -11.84     11.84 o 
  -6  10   7        0.93       -2.17     11.40 o 
  -5  10   7        0.16       13.96     14.11 o 
  -4  10   7        0.03        0.95      7.62 o 
  -3  10   7        8.92       10.56     11.71 o 
  -2  10   7        0.14       -5.60      9.79 o 
  -1  10   7        9.05        5.60      8.54 o 
   0  10   7       80.57       54.28     16.47 o 
   1  10   7       75.50      101.22     19.46 o 
   2  10   7       11.95       12.47      9.16 o 
   3  10   7        0.04        2.71     10.62 o 
   4  10   7        0.55       12.68     10.49 o 
   5  10   7        0.86        2.32     11.88 o 
   6  10   7       48.87        4.08     13.01 o 
   7  10   7        0.88      -12.89     12.89 o 
  -7  11   7       33.61       -5.62     16.52 o 
  -6  11   7        6.40       -3.76     13.53 o 
  -5  11   7      109.50       40.87     70.71 o 
  -4  11   7        8.56       -1.96     12.82 o 
  -3  11   7        3.62        7.76      9.73 o 
  -2  11   7        6.70        3.90     10.24 o 
  -1  11   7       20.42        9.12      8.55 o 
   0  11   7        2.27        6.52     10.61 o 
   1  11   7        8.56        6.30      8.18 o 
   2  11   7        7.40        5.07      7.85 o 
   3  11   7        3.29       15.26     11.72 o 
   4  11   7       75.29        1.21      9.27 o 
   5  11   7        1.13        3.88     13.06 o 
   6  11   7       16.64        8.06     15.50 o 
  -6  12   7        0.00        3.37     16.44 o 
  -5  12   7        2.81       -7.68     13.99 o 
  -4  12   7       14.83       15.31     15.49 o 
  -3  12   7        0.00        9.80     12.91 o 
  -2  12   7       16.33        9.72      8.36 o 
  -1  12   7        1.61       27.17     11.13 o 
   0  12   7       10.97        2.51      8.39 o 
   1  12   7       21.68        7.47      7.59 o 
   2  12   7        8.87        0.84      7.55 o 
   3  12   7        2.77       -4.87     11.61 o 
   4  12   7       13.69       12.25     14.85 o 
   5  12   7       21.22       11.98     16.09 o 
  -4  13   7        0.56        3.54     11.38 o 
  -3  13   7        0.22        6.99      9.92 o 
  -2  13   7       15.84        3.90     10.44 o 
  -1  13   7        2.76       -9.85      9.85 o 
   0  13   7        0.88        3.01      9.93 o 
   1  13   7        8.86        1.97     10.67 o 
   2  13   7        0.62       -2.75      9.72 o 
   3  13   7        0.03       -5.42     14.80 o 
 -11   0   8        0.28       -6.71     15.35 o 
 -10   0   8        1.19       15.57     15.17 o 
  -9   0   8       15.76       11.63     13.95 o 
  -8   0   8       18.38       38.99     21.47 o 
  -7   0   8      214.94      168.27     40.74 o 
  -6   0   8       57.40       48.39     20.05 o 
  -5   0   8       49.30       42.71     19.09 o 
  -4   0   8     1362.26     1343.57     49.90 o 
  -3   0   8       22.92       52.96     12.62 o 
  -2   0   8      639.22      679.99     21.31 o 
  -1   0   8        9.29        7.73      3.40 o 
   0   0   8      538.82      526.94     22.22 o 
   1   0   8      778.98      790.81     28.59 o 
   2   0   8       69.52       71.06     11.35 o 
   3   0   8     1250.22     1321.16     43.54 o 
   4   0   8     1251.59     1337.31     48.79 o 
   5   0   8       64.54       55.63     12.43 o 
   6   0   8        7.88       18.67     14.93 o 
   7   0   8       69.07       65.25     25.76 o 
   8   0   8       71.74       56.81     22.54 o 
   9   0   8        1.59       -1.25     13.30 o 
  10   0   8        0.21       -4.48     14.04 o 
 -11   1   8        0.03       -0.94     11.07 o 
 -10   1   8       20.01       18.08     11.01 o 
  -9   1   8       22.92       21.45     10.88 o 
  -8   1   8        2.47        5.32     12.71 o 
  -7   1   8       71.93       73.93     14.45 o 
  -6   1   8       13.96       10.36      7.25 o 
  -5   1   8        0.47       -4.54      4.54 o 
  -4   1   8       91.80       95.37     15.17 o 
  -3   1   8      281.37      299.19     20.99 o 
  -2   1   8       97.05      102.93      7.66 o 
  -1   1   8      179.45      191.17     10.14 o 
   0   1   8      138.50      129.29     10.63 o 
   1   1   8       96.90      106.21      8.59 o 
   2   1   8        7.05        6.11      4.37 o 
   3   1   8       10.86       11.44      4.09 o 
   4   1   8      198.03      193.08     12.04 o 
   5   1   8        2.24        2.71      4.68 o 
   6   1   8        4.04        9.32      6.51 o 
   7   1   8        2.22       -5.32      6.61 o 
   8   1   8        0.09       11.06      9.02 o 
   9   1   8        0.12        1.94      9.28 o 
  10   1   8        7.38       -5.52     13.32 o 
 -11   2   8       12.08       20.80     20.03 o 
 -10   2   8       16.58        2.09     11.42 o 
  -9   2   8        1.42        2.68      9.01 o 
  -8   2   8       10.48       16.70      9.30 o 
  -7   2   8        2.95        9.85      6.69 o 
  -6   2   8      373.00      387.49     26.46 o 
  -5   2   8      703.06      648.40     36.01 o 
  -4   2   8      344.69      291.67     22.05 o 
  -3   2   8       10.76       10.02      6.02 o 
  -2   2   8       13.92       15.80      5.57 o 
  -1   2   8       12.11       12.81      4.71 o 
   0   2   8        1.73        2.24      3.15 o 
   1   2   8      167.11      171.45     12.20 o 
   2   2   8       12.19        5.14      5.56 o 
   3   2   8      182.06      179.02     12.71 o 
   4   2   8        1.76        0.89      5.22 o 
   5   2   8       61.67       74.37     10.13 o 
   6   2   8      226.22      234.17     20.67 o 
   7   2   8        0.09       -4.17      6.43 o 
   8   2   8       13.30       16.96      7.94 o 
   9   2   8       17.23       22.90     11.76 o 
  10   2   8       28.42       44.98     13.93 o 
 -11   3   8        0.13       10.95     14.39 o 
 -10   3   8       33.15       63.83     17.18 o 
  -9   3   8        0.60       -7.28      7.28 o 
  -8   3   8       81.14      100.20     17.26 o 
  -7   3   8        0.33       -5.73      5.73 o 
  -6   3   8       24.61       31.75     10.21 o 
  -5   3   8      320.12      310.64     23.61 o 
  -4   3   8        0.24        5.39      7.43 o 
  -3   3   8       46.01       29.26      9.43 o 
  -2   3   8       57.10       55.68      9.87 o 
  -1   3   8       33.47       39.36      7.25 o 
   0   3   8       29.94       32.81      6.77 o 
   1   3   8        1.83        4.95      5.09 o 
   2   3   8        2.88        7.42      4.14 o 
   3   3   8       78.03       97.08      9.97 o 
   4   3   8        0.03        0.76      4.29 o 
   5   3   8       28.56       26.73      7.49 o 
   6   3   8       68.05       77.90     13.66 o 
   7   3   8       34.31       29.43     10.48 o 
   8   3   8       75.00       79.78     14.52 o 
   9   3   8        0.37        7.41     11.14 o 
  10   3   8        0.31       -4.80      9.84 o 
 -11   4   8        0.37      -14.33     14.33 o 
 -10   4   8       35.24       58.29     17.58 o 
  -9   4   8        0.06       -1.46      8.02 o 
  -8   4   8      156.01      161.95     22.51 o 
  -7   4   8        1.71        0.06      6.75 o 
  -6   4   8        0.17       14.79     12.07 o 
  -5   4   8       37.65       26.36     12.27 o 
  -4   4   8       38.68       59.46     12.48 o 
  -3   4   8       40.63       31.90      9.63 o 
  -2   4   8      207.61      208.29     19.79 o 
  -1   4   8       45.19       36.14      8.07 o 
   0   4   8       53.31       39.95      7.87 o 
   1   4   8        5.52        6.86      4.44 o 
   2   4   8        4.17       -0.40      4.60 o 
   3   4   8      152.74      164.96     12.75 o 
   4   4   8      116.18      116.29     12.39 o 
   5   4   8        7.48       11.57      7.25 o 
   6   4   8       91.04       95.56     15.62 o 
   7   4   8        2.39       13.81      7.82 o 
   8   4   8        1.24       -4.44      7.74 o 
   9   4   8       19.23       25.61     14.59 o 
  10   4   8       32.91       23.54     12.80 o 
 -10   5   8       32.35       29.39     34.76 o 
  -9   5   8        0.13       -4.85      9.73 o 
  -8   5   8        5.46       20.93      9.31 o 
  -7   5   8       89.75      108.78     18.72 o 
  -6   5   8        1.37        2.75      6.98 o 
  -5   5   8       34.61       39.36     11.14 o 
  -4   5   8       30.28       41.78     11.72 o 
  -3   5   8       27.81       25.87      9.81 o 
  -2   5   8        1.85        7.25     10.37 o 
  -1   5   8       17.90       11.37      5.40 o 
   0   5   8        4.62        6.21      4.78 o 
   1   5   8      140.75      153.37     14.56 o 
   2   5   8       87.86       65.39     11.06 o 
   3   5   8       55.47       61.93     10.82 o 
   4   5   8       56.51       57.02     11.41 o 
   5   5   8       18.20       13.54      6.99 o 
   6   5   8       29.70       11.68      6.76 o 
   7   5   8        4.31        5.52      7.42 o 
   8   5   8        9.83        9.57      8.82 o 
   9   5   8       43.47       58.63     12.82 o 
 -10   6   8       18.64       -0.20     12.27 o 
  -9   6   8       37.93       24.24     13.39 o 
  -8   6   8        1.10        9.66     10.89 o 
  -7   6   8       10.29        8.74      8.41 o 
  -6   6   8        8.39        9.52      8.57 o 
  -5   6   8        8.39        5.89      8.09 o 
  -4   6   8        7.91        8.81      7.71 o 
  -3   6   8       38.60       37.39     14.18 o 
  -2   6   8       28.61       50.25     12.77 o 
  -1   6   8       87.20      101.65     14.29 o 
   0   6   8        2.90        2.63      4.76 o 
   1   6   8       15.10       14.62      5.39 o 
   2   6   8       11.04       15.25      6.43 o 
   3   6   8      207.69      199.93     25.29 o 
   4   6   8       92.53       92.82     31.54 o 
   5   6   8        1.15       -8.10      8.10 o 
   6   6   8       41.10       74.69     13.25 o 
   7   6   8        5.31        8.53     12.87 o 
   8   6   8       10.30        2.10     13.22 o 
   9   6   8        4.02        0.56      9.30 o 
  -9   7   8       23.45       24.29     16.23 o 
  -8   7   8       12.93       14.17     13.39 o 
  -7   7   8       48.29       31.11     23.20 o 
  -6   7   8       10.24        6.47     11.37 o 
  -5   7   8       46.38       61.69     14.28 o 
  -4   7   8      176.88      238.59     24.09 o 
  -3   7   8       26.57       16.85      8.56 o 
  -2   7   8        2.43        2.96      6.44 o 
  -1   7   8       36.14       44.35     10.23 o 
   0   7   8        4.19       -3.94      4.28 o 
   1   7   8        0.12        1.78      5.31 o 
   2   7   8        0.13       -4.93      4.93 o 
   3   7   8        3.44       -2.93     12.42 o 
   4   7   8        0.90        2.83     12.14 o 
   5   7   8        4.73       -1.23      8.07 o 
   6   7   8       11.16        8.10     10.05 o 
   7   7   8        0.31       11.22     16.98 o 
   8   7   8        2.85       -4.17     12.91 o 
  -9   8   8        0.71       -7.71     12.28 o 
  -8   8   8       36.90       14.69     13.90 o 
  -7   8   8       20.88       12.38     17.58 o 
  -6   8   8        0.07       -6.97     13.31 o 
  -5   8   8       14.37       15.41      9.28 o 
  -4   8   8        1.62        1.71      7.40 o 
  -3   8   8       64.43       72.10     14.51 o 
  -2   8   8        5.47        6.86      8.29 o 
  -1   8   8        2.99        5.47      5.98 o 
   0   8   8       24.79       29.73      7.71 o 
   1   8   8        3.89        3.76      6.06 o 
   2   8   8       74.64       63.08     14.50 o 
   3   8   8        3.80       -0.34      8.83 o 
   4   8   8        6.31        5.62     11.97 o 
   5   8   8       29.65        7.65      9.88 o 
   6   8   8       56.76       27.06     41.28 o 
   7   8   8        2.06      -10.54     10.67 o 
   8   8   8       16.39       21.76     14.58 o 
  -8   9   8        1.58       15.87     18.95 o 
  -7   9   8       15.31        9.66     14.83 o 
  -6   9   8       50.84       -0.11     10.41 o 
  -5   9   8       22.44       27.44     10.13 o 
  -4   9   8        0.46       -3.59      7.35 o 
  -3   9   8        0.08       -5.55      6.49 o 
  -2   9   8       25.04       29.40     11.51 o 
  -1   9   8       58.38       69.37     12.85 o 
   0   9   8        3.56       -3.06      6.26 o 
   1   9   8       60.19       65.22     14.84 o 
   2   9   8        0.13       19.70      8.71 o 
   3   9   8        1.99        2.77     19.57 o 
   4   9   8        3.18        1.05     10.01 o 
   5   9   8       10.57       23.56     17.71 o 
   6   9   8       11.25       13.90     11.79 o 
   7   9   8        6.81        7.25     15.41 o 
  -7  10   8       49.42      -10.02     16.25 o 
  -6  10   8        7.86        2.98     15.75 o 
  -5  10   8        6.96        0.18     11.03 o 
  -4  10   8        9.68       20.39      9.97 o 
  -3  10   8        6.45       -5.94      7.35 o 
  -2  10   8       36.47       34.38     10.95 o 
  -1  10   8      117.67      115.35     19.73 o 
   0  10   8        5.08        0.88      9.69 o 
   1  10   8       23.79       34.02     11.63 o 
   2  10   8        3.07       -1.85      7.82 o 
   3  10   8        2.65       21.58     16.74 o 
   4  10   8       45.86       15.50     28.67 o 
   5  10   8        3.08      -10.64     15.63 o 
   6  10   8       47.38       38.54     20.76 o 
  -6  11   8        0.96       -8.37     15.10 o 
  -5  11   8        5.19        5.02     15.33 o 
  -4  11   8        2.05       -5.03      9.88 o 
  -3  11   8        1.93       -5.52      9.69 o 
  -2  11   8        7.80        4.58      7.35 o 
  -1  11   8       11.12       -4.56     10.74 o 
   0  11   8        4.03        7.62      8.67 o 
   1  11   8       13.85        7.75      8.13 o 
   2  11   8       34.56       28.16     13.82 o 
   3  11   8        7.66       20.85     13.34 o 
   4  11   8        2.75        4.20     12.39 o 
   5  11   8       38.82       15.10     37.05 o 
  -4  12   8       36.94        9.74     15.00 o 
  -3  12   8       21.94       18.10     21.75 o 
  -2  12   8        3.83       11.41     13.44 o 
  -1  12   8        0.03        6.67      9.36 o 
   0  12   8        0.71       -8.33      8.33 o 
   1  12   8        1.09        4.54      9.30 o 
   2  12   8        3.58        0.47      9.87 o 
   3  12   8        2.35       -5.34     21.45 o 
  -1  13   8        0.93       33.43     16.12 o 
   0  13   8       23.54       22.93     13.71 o 
 -10   1   9        7.64       -3.31     12.29 o 
  -9   1   9       27.27        5.78     11.58 o 
  -8   1   9        3.98       23.68     11.49 o 
  -7   1   9       11.13        3.14      9.22 o 
  -6   1   9        2.10        4.67      8.14 o 
  -5   1   9      177.24      190.26     31.56 o 
  -4   1   9        0.38       -5.17      5.57 o 
  -3   1   9       91.00       82.38     13.89 o 
  -2   1   9       14.01       12.62      4.75 o 
  -1   1   9        8.38        5.67      4.27 o 
   0   1   9       49.25       61.60      8.11 o 
   1   1   9       21.65       14.84      4.78 o 
   2   1   9      163.34      175.08     15.28 o 
   3   1   9        4.83       16.66      5.02 o 
   4   1   9      105.03      118.55     11.00 o 
   5   1   9       15.64       19.04      6.34 o 
   6   1   9       99.94      128.26     14.68 o 
   7   1   9       11.10       24.61      9.00 o 
   8   1   9       24.38       51.49     14.47 o 
   9   1   9       16.11       29.74     23.10 o 
 -10   2   9        0.33      -10.39     10.39 o 
  -9   2   9        0.04        5.04     12.74 o 
  -8   2   9        0.66        7.01      9.55 o 
  -7   2   9       55.03       72.33     35.70 o 
  -6   2   9       27.67       35.89     11.14 o 
  -5   2   9      110.16      129.73     18.65 o 
  -4   2   9       25.64       27.94     10.69 o 
  -3   2   9        0.28       -0.74      5.64 o 
  -2   2   9        1.15       -0.99      4.01 o 
  -1   2   9        0.54       -1.04      3.92 o 
   0   2   9        0.03        0.73      4.75 o 
   1   2   9       14.87       13.87      5.00 o 
   2   2   9       88.64       86.36     10.49 o 
   3   2   9        3.07       12.04      5.02 o 
   4   2   9      105.35      133.30     13.96 o 
   5   2   9       17.17        3.65      7.41 o 
   6   2   9       11.38       20.60      8.64 o 
   7   2   9       22.56       36.63     12.18 o 
   8   2   9        0.02       13.18     10.68 o 
   9   2   9       15.91        9.30     14.64 o 
 -10   3   9        2.83        0.28     15.94 o 
  -9   3   9        8.23       14.95     23.26 o 
  -8   3   9        8.76        2.71      9.33 o 
  -7   3   9      137.85      157.25     20.19 o 
  -6   3   9       26.67       24.45     10.38 o 
  -5   3   9       10.77       14.11      7.89 o 
  -4   3   9       98.49      115.74     17.95 o 
  -3   3   9        1.06        4.09      7.22 o 
  -2   3   9       14.16       21.23      6.71 o 
  -1   3   9       16.35       17.53      5.29 o 
   0   3   9      130.06      146.93     13.45 o 
   1   3   9      128.68      141.33     14.72 o 
   2   3   9        0.01        1.02      5.02 o 
   3   3   9      151.65      162.33     13.99 o 
   4   3   9       54.79       52.18      8.71 o 
   5   3   9       42.54       41.78     11.57 o 
   6   3   9       16.46       34.92     10.15 o 
   7   3   9       25.87       21.04     12.77 o 
   8   3   9        2.17        8.34      8.85 o 
   9   3   9       26.53       12.91     11.57 o 
 -10   4   9        7.15       28.45     19.70 o 
  -9   4   9        0.44       -1.15      8.40 o 
  -8   4   9       24.12       36.87     11.38 o 
  -7   4   9        0.89        6.47      7.83 o 
  -6   4   9       35.87       24.49      9.18 o 
  -5   4   9       38.36       42.62     11.46 o 
  -4   4   9        0.69        5.06      7.15 o 
  -3   4   9       37.32       31.83     10.18 o 
  -2   4   9        4.59       -4.44      6.25 o 
  -1   4   9      148.05      173.03     14.68 o 
   0   4   9       53.83       64.00     10.32 o 
   1   4   9        1.94        2.25      6.90 o 
   2   4   9        4.74       -3.97      4.74 o 
   3   4   9       58.13       73.44     12.22 o 
   4   4   9      102.69      132.21     16.10 o 
   5   4   9        4.61        4.68      7.17 o 
   6   4   9      104.84      127.31     18.88 o 
   7   4   9        3.20       11.48      7.93 o 
   8   4   9        0.53        2.34      9.31 o 
   9   4   9        2.86       -9.29      9.29 o 
  -9   5   9       27.76       36.13     22.43 o 
  -8   5   9        4.43       -2.33      9.64 o 
  -7   5   9       92.75      121.14     20.08 o 
  -6   5   9       19.07       15.95      9.25 o 
  -5   5   9       63.29       86.78     16.98 o 
  -4   5   9       39.72       52.69     16.62 o 
  -3   5   9        9.36       17.11      8.89 o 
  -2   5   9        1.77       -4.75      4.75 o 
  -1   5   9       22.60       29.55      7.73 o 
   0   5   9       33.70       17.80      8.03 o 
   1   5   9      264.58      255.60     16.74 o 
   2   5   9      357.15      337.38     21.37 o 
   3   5   9       19.28       26.62      7.69 o 
   4   5   9       31.65       41.05     13.15 o 
   5   5   9        6.49       -0.25      9.13 o 
   6   5   9        0.18        0.32      8.17 o 
   7   5   9        3.64        2.08      9.80 o 
   8   5   9        1.38        3.09      9.26 o 
  -9   6   9        3.32      -19.91     30.67 o 
  -8   6   9        0.41      -12.89     18.33 o 
  -7   6   9       42.57       73.40     27.55 o 
  -6   6   9       28.33       36.10     11.44 o 
  -5   6   9        2.62        3.15      7.16 o 
  -4   6   9        7.17        4.61      7.34 o 
  -3   6   9      240.01      249.21     23.20 o 
  -2   6   9       38.32       47.11     10.75 o 
  -1   6   9        1.07        9.06      5.70 o 
   0   6   9       77.77       98.17     12.82 o 
   1   6   9       11.95       18.11      5.99 o 
   2   6   9       90.00       84.68     13.25 o 
   3   6   9       33.48       27.78      9.84 o 
   4   6   9        2.08       -7.57      7.57 o 
   5   6   9        3.11        4.61     12.77 o 
   6   6   9        3.57        4.58      9.52 o 
   7   6   9       36.55       51.46     17.46 o 
   8   6   9       12.05       29.61     12.37 o 
  -8   7   9       14.67       -5.58     12.38 o 
  -7   7   9       14.56        4.35     11.84 o 
  -6   7   9       18.96        3.91     12.43 o 
  -5   7   9       15.71       20.97      9.92 o 
  -4   7   9       15.58       26.98     10.06 o 
  -3   7   9       35.36       43.31     17.45 o 
  -2   7   9      120.76      117.44     16.75 o 
  -1   7   9        6.37        3.88      6.70 o 
   0   7   9       23.28       23.53      6.93 o 
   1   7   9       39.98       46.59      9.06 o 
   2   7   9      257.90      249.18     24.40 o 
   3   7   9       29.09       12.16     11.60 o 
   4   7   9       16.24        4.22      9.92 o 
   5   7   9        0.30       -2.33      9.75 o 
   6   7   9        7.45       22.05     10.86 o 
   7   7   9       14.51       29.38     42.68 o 
  -8   8   9        0.10       -7.90     16.19 o 
  -7   8   9        1.82        7.07     12.11 o 
  -6   8   9        0.23        2.54     10.98 o 
  -5   8   9        0.03        5.02      7.98 o 
  -4   8   9       76.81       91.13     16.33 o 
  -3   8   9       10.83       -6.63      7.30 o 
  -2   8   9       56.40       59.84     12.25 o 
  -1   8   9      198.01      213.87     24.23 o 
   0   8   9       29.16       33.07     13.65 o 
   1   8   9       51.33       31.67     10.07 o 
   2   8   9       13.68       11.27     11.18 o 
   3   8   9        0.71        1.61      8.43 o 
   4   8   9      102.35      127.96     23.61 o 
   5   8   9        0.00       11.19      9.07 o 
   6   8   9      118.98       90.81     22.48 o 
   7   8   9        0.28        0.57     11.92 o 
  -7   9   9       38.14       -4.03     16.59 o 
  -6   9   9       18.15       -0.11     13.49 o 
  -5   9   9        4.00        4.82      9.16 o 
  -4   9   9       26.71        3.87     18.91 o 
  -3   9   9        3.30        3.28      9.16 o 
  -2   9   9        0.73       -0.46      6.12 o 
  -1   9   9      103.36      124.55     19.85 o 
   0   9   9       12.00       20.23      8.54 o 
   1   9   9        3.86       -0.61      7.65 o 
   2   9   9       39.73       45.28     13.25 o 
   3   9   9      108.14      142.83     26.28 o 
   4   9   9        6.79        0.01     15.84 o 
   5   9   9       23.76       54.89     17.56 o 
   6   9   9        6.62       -2.97     12.45 o 
  -6  10   9       52.18        2.86     17.11 o 
  -5  10   9        2.24        9.28     26.14 o 
  -4  10   9       21.79        2.61     14.71 o 
  -3  10   9        1.31       11.99      6.85 o 
  -2  10   9       24.09        6.65      8.95 o 
  -1  10   9        0.93       -4.38      6.59 o 
   0  10   9       33.92       59.45     14.65 o 
   1  10   9        5.36       -0.88      8.68 o 
   2  10   9       26.87        7.42      9.05 o 
   3  10   9        9.06       14.38     12.12 o 
   4  10   9        0.08        1.25     11.15 o 
   5  10   9       14.27        9.50     16.12 o 
  -4  11   9        7.44       23.33     15.49 o 
  -3  11   9        4.14        6.75     10.09 o 
  -2  11   9        1.04       -7.11      8.96 o 
  -1  11   9        1.46       10.35      8.78 o 
   0  11   9        5.87        6.67      8.46 o 
   1  11   9       14.39       15.75     15.65 o 
   2  11   9        3.46       -2.34     11.27 o 
   3  11   9       10.12       -3.14     14.02 o 
  -2  12   9        4.41       -8.28     13.26 o 
  -1  12   9       13.11       -1.04     10.63 o 
   0  12   9        3.46        7.31     11.21 o 
   1  12   9        0.36        2.35     10.61 o 
  -9   0  10        0.48       13.19     16.31 o 
  -8   0  10        3.04       -7.90     12.81 o 
  -7   0  10       57.40       67.72     25.93 o 
  -6   0  10      353.94      405.70     56.53 o 
  -5   0  10     1001.51     1145.80     92.70 o 
  -4   0  10        2.26       -8.99      8.99 o 
  -3   0  10        7.81       12.97     13.10 o 
  -2   0  10       53.13       63.96     24.56 o 
  -1   0  10       22.68       17.27     12.94 o 
   0   0  10       56.88       91.32     17.65 o 
   1   0  10      199.17      242.05     51.21 o 
   2   0  10        2.78       -8.16     10.32 o 
   3   0  10      144.37      155.71     24.67 o 
   4   0  10       14.30       18.58     10.83 o 
   5   0  10       17.17        7.39     12.99 o 
   6   0  10        8.27       -6.46      8.62 o 
   7   0  10       34.06       26.61     20.01 o 
   8   0  10       32.48       40.85     18.15 o 
  -9   1  10       15.70       24.11     11.74 o 
  -8   1  10        0.29        6.33     10.45 o 
  -7   1  10        2.96        7.22      9.26 o 
  -6   1  10        8.00        0.95      8.75 o 
  -5   1  10       62.58       75.41     20.21 o 
  -4   1  10      290.03      342.95     34.97 o 
  -3   1  10        1.35       18.68     10.15 o 
  -2   1  10        8.29        1.31      5.24 o 
  -1   1  10       21.04       17.88      7.90 o 
   0   1  10       74.97       70.00     13.03 o 
   1   1  10       10.53       12.66      7.20 o 
   2   1  10        6.36        8.26      7.99 o 
   3   1  10        0.86        4.08      4.88 o 
   4   1  10        0.01       -0.29      6.96 o 
   5   1  10       13.25        6.83      6.30 o 
   6   1  10       15.42       16.36      8.28 o 
   7   1  10        0.04        1.02     11.61 o 
   8   1  10       19.81       33.66     31.91 o 
  -9   2  10        0.74       17.90     15.79 o 
  -8   2  10        7.04        4.24     10.81 o 
  -7   2  10      105.54       90.67     22.47 o 
  -6   2  10       14.76       10.77      9.51 o 
  -5   2  10        0.30       -7.90      7.90 o 
  -4   2  10      136.01      129.92     26.53 o 
  -3   2  10      129.54      134.98     26.85 o 
  -2   2  10       41.38       46.90     10.03 o 
  -1   2  10      144.62      137.61     14.93 o 
   0   2  10        6.13        7.01      5.32 o 
   1   2  10       42.27       44.49      9.32 o 
   2   2  10        9.96       21.27      7.46 o 
   3   2  10        9.63        3.19      5.51 o 
   4   2  10      139.26      148.78     15.00 o 
   5   2  10       30.91       14.54      9.12 o 
   6   2  10       59.04       78.18     17.14 o 
   7   2  10        4.28        2.91      8.71 o 
   8   2  10        3.50       22.65      9.78 o 
  -9   3  10        9.45        5.73     11.91 o 
  -8   3  10        1.11       -3.48      9.77 o 
  -7   3  10        5.67       -0.09     11.43 o 
  -6   3  10       15.80       -2.91      7.95 o 
  -5   3  10       12.15       20.38      9.61 o 
  -4   3  10        0.12       -6.44      6.51 o 
  -3   3  10       72.05       75.92     15.04 o 
  -2   3  10      122.61      131.97     13.47 o 
  -1   3  10       40.56       35.38      7.73 o 
   0   3  10      110.37      104.61     14.24 o 
   1   3  10       14.88       12.61      6.77 o 
   2   3  10        0.13       -1.97      5.13 o 
   3   3  10       21.33       24.15      7.76 o 
   4   3  10       64.29       68.13     16.39 o 
   5   3  10      109.27      145.82     21.31 o 
   6   3  10        1.96       -6.46      6.46 o 
   7   3  10       39.40       44.45     15.94 o 
   8   3  10        0.07        4.08      9.47 o 
  -9   4  10        0.11       17.28     31.14 o 
  -8   4  10       83.13      157.47     30.66 o 
  -7   4  10       10.06       10.10     11.89 o 
  -6   4  10        0.02       -0.81      8.14 o 
  -5   4  10        0.00       -4.02      7.69 o 
  -4   4  10        0.59       -6.66      6.66 o 
  -3   4  10      101.26       91.92     13.81 o 
  -2   4  10        7.73        9.74      5.87 o 
  -1   4  10       51.20       41.79     11.69 o 
   0   4  10       35.02       36.11      7.62 o 
   1   4  10        5.72        3.74      7.64 o 
   2   4  10      107.58      112.93     15.07 o 
   3   4  10      150.52      169.22     17.57 o 
   4   4  10        5.00       -5.41      7.17 o 
   5   4  10        3.92       14.71      9.42 o 
   6   4  10        3.49       10.71     10.97 o 
   7   4  10       11.38       18.80     18.49 o 
   8   4  10        0.05        3.55     12.89 o 
  -8   5  10        3.57       16.81      9.27 o 
  -7   5  10       18.49       26.02     10.92 o 
  -6   5  10       20.28       14.10     11.56 o 
  -5   5  10      193.88      167.44     23.62 o 
  -4   5  10      226.86      227.36     23.95 o 
  -3   5  10       16.84        4.54      8.30 o 
  -2   5  10      167.42      183.96     23.80 o 
  -1   5  10       33.78       49.37      9.47 o 
   0   5  10       10.32        7.63      5.47 o 
   1   5  10       47.28       40.77     10.00 o 
   2   5  10       18.13       16.34      7.47 o 
   3   5  10      132.06      140.59     20.97 o 
   4   5  10        0.77        6.46      9.21 o 
   5   5  10        3.99        7.56     14.86 o 
   6   5  10       62.73       99.05     25.48 o 
   7   5  10        0.40       -3.46     13.36 o 
  -8   6  10       11.41       30.03     14.23 o 
  -7   6  10        6.35        0.77      9.14 o 
  -6   6  10       33.57       35.24     25.92 o 
  -5   6  10       13.47       11.49     12.92 o 
  -4   6  10       18.29       10.78      9.58 o 
  -3   6  10        0.20       -3.14      6.58 o 
  -2   6  10        9.07        4.82      7.54 o 
  -1   6  10       10.53        6.94      6.04 o 
   0   6  10       16.58       14.99      6.55 o 
   1   6  10        0.13        1.83      6.22 o 
   2   6  10       21.36       25.45      8.06 o 
   3   6  10       13.49       13.44      8.03 o 
   4   6  10       55.06       57.03     16.19 o 
   5   6  10        7.79       10.55     11.65 o 
   6   6  10       13.93       37.43     14.86 o 
   7   6  10        9.33        9.58     14.46 o 
  -7   7  10       19.87       18.83     11.51 o 
  -6   7  10        0.40       -0.12     12.88 o 
  -5   7  10        0.01       -0.57      8.27 o 
  -4   7  10        0.06        0.23      8.15 o 
  -3   7  10        0.46       -4.62      6.45 o 
  -2   7  10        8.42       12.17      8.17 o 
  -1   7  10        9.68       13.50      7.35 o 
   0   7  10       11.10        7.02      6.24 o 
   1   7  10        2.53        2.43      6.10 o 
   2   7  10        4.28       -3.42      6.87 o 
   3   7  10      105.61      124.92     23.61 o 
   4   7  10        6.69        3.51     10.16 o 
   5   7  10        6.53        2.88     14.23 o 
   6   7  10        1.52       -5.21      9.91 o 
  -7   8  10        0.82      -18.22     18.22 o 
  -6   8  10        8.92        5.60     16.61 o 
  -5   8  10        0.87       -0.24      8.30 o 
  -4   8  10        0.91       -4.59      8.85 o 
  -3   8  10       16.18       -2.58      7.09 o 
  -2   8  10        2.11       -0.27      6.58 o 
  -1   8  10        0.07       -2.24      8.50 o 
   0   8  10       67.59       82.12     20.77 o 
   1   8  10       14.62       11.29      7.45 o 
   2   8  10       13.41       12.20     11.42 o 
   3   8  10       35.27       51.63     15.37 o 
   4   8  10        1.14      -10.13     10.13 o 
   5   8  10       19.88        0.13     12.38 o 
  -6   9  10        1.23       -2.31     15.32 o 
  -5   9  10        0.18       -9.62      9.62 o 
  -4   9  10        0.49        6.35     10.02 o 
  -3   9  10        1.49       -5.42      7.19 o 
  -2   9  10       74.94       44.72     17.10 o 
  -1   9  10        7.10       13.26      7.04 o 
   0   9  10        4.63        1.64      7.88 o 
   1   9  10       22.78       30.22     11.60 o 
   2   9  10        7.85       16.10     17.02 o 
   3   9  10       25.86       11.75     25.67 o 
   4   9  10        8.48       13.68     14.04 o 
  -4  10  10        0.62       -3.99     10.70 o 
  -3  10  10        7.34        3.99      9.20 o 
  -2  10  10        9.17        0.40      8.39 o 
  -1  10  10        0.02       -8.82      9.75 o 
   0  10  10        4.45       21.58     10.38 o 
   1  10  10       22.22       30.74     10.91 o 
   2  10  10       44.17       36.37     24.24 o 
   3  10  10        2.25      -13.68     20.83 o 
  -1  11  10        4.95       -5.92      9.94 o 
   0  11  10        5.44        9.15     10.27 o 
  -8   1  11       12.09       17.66     11.37 o 
  -7   1  11       12.55        7.79     11.42 o 
  -6   1  11       14.59       16.74     18.28 o 
  -5   1  11        2.71       14.71     10.70 o 
  -4   1  11      268.92      224.92     37.54 o 
  -3   1  11        9.88       13.92     10.58 o 
  -2   1  11       92.71      120.17     25.49 o 
  -1   1  11       81.78       67.93     32.03 o 
   0   1  11        4.71       15.29      9.53 o 
   1   1  11       17.10       14.73      8.49 o 
   2   1  11        0.10       -6.81      6.81 o 
   3   1  11       53.10       67.74     14.72 o 
   4   1  11      301.82      334.14     30.33 o 
   5   1  11       87.19      120.13     15.75 o 
   6   1  11       83.22       89.42     20.04 o 
   7   1  11        3.88       17.84     13.22 o 
  -8   2  11        7.07        0.56     10.95 o 
  -7   2  11        0.00       -7.67      9.97 o 
  -6   2  11        6.18        2.70     11.06 o 
  -5   2  11       69.02       52.79     17.59 o 
  -4   2  11        0.45       -7.76      7.76 o 
  -3   2  11        8.36       11.58     11.18 o 
  -2   2  11        9.59       -0.33     15.27 o 
  -1   2  11       16.60       20.47     10.77 o 
   0   2  11       87.78       72.20     14.56 o 
   1   2  11        1.78        4.34      7.31 o 
   2   2  11       25.76       20.66      9.64 o 
   3   2  11       59.96       53.32     12.33 o 
   4   2  11        0.67        1.62      8.62 o 
   5   2  11        0.30        9.72      9.73 o 
   6   2  11        6.49        7.84     19.54 o 
   7   2  11        0.47       -8.44     12.59 o 
  -8   3  11        0.76       -9.63      9.63 o 
  -7   3  11       11.77       25.91     16.67 o 
  -6   3  11        4.10        0.41     10.81 o 
  -5   3  11       15.54       30.74     13.91 o 
  -4   3  11        0.45       -5.60      8.18 o 
  -3   3  11       22.21       32.09      9.22 o 
  -2   3  11       92.15       93.44     14.19 o 
  -1   3  11       71.20       67.82     15.34 o 
   0   3  11      103.40       91.44     16.48 o 
   1   3  11       30.50       43.48     11.62 o 
   2   3  11       56.55       44.85     12.71 o 
   3   3  11      149.23      160.91     18.28 o 
   4   3  11       12.69       16.58      7.82 o 
   5   3  11        0.33        8.94     11.08 o 
   6   3  11       49.98       24.78     18.79 o 
   7   3  11        3.34       -3.55     11.83 o 
  -8   4  11       52.82       78.45     19.94 o 
  -7   4  11        1.72       -5.70     12.01 o 
  -6   4  11        0.24       -6.11     11.58 o 
  -5   4  11        1.07        7.36     14.88 o 
  -4   4  11       18.27       10.05      8.60 o 
  -3   4  11       26.02       22.50     13.89 o 
  -2   4  11       19.09       24.67      8.92 o 
  -1   4  11        1.07       10.72      7.20 o 
   0   4  11        1.68       -4.05      6.42 o 
   1   4  11       42.09       33.86     12.04 o 
   2   4  11       21.69       33.60      8.30 o 
   3   4  11       11.69       16.86      7.36 o 
   4   4  11        0.04        4.68     10.17 o 
   5   4  11        0.15        3.58     25.74 o 
   6   4  11       12.22       15.77     17.31 o 
  -7   5  11       13.21       -0.67     13.36 o 
  -6   5  11        0.05       14.15     14.60 o 
  -5   5  11       35.85       17.29     10.81 o 
  -4   5  11       17.94        5.90     10.06 o 
  -3   5  11        5.98        9.10     11.06 o 
  -2   5  11       34.96       41.71      8.25 o 
  -1   5  11        9.27        5.36      6.09 o 
   0   5  11        1.40       -0.73      5.77 o 
   1   5  11        0.65        7.04      6.50 o 
   2   5  11        0.16       -0.04      6.41 o 
   3   5  11       47.59        8.38     16.10 o 
   4   5  11       15.05       10.09      8.56 o 
   5   5  11        2.28       26.76     12.38 o 
   6   5  11        1.58        0.17     11.21 o 
  -7   6  11        3.96        6.15     11.41 o 
  -6   6  11       24.15       22.80     12.81 o 
  -5   6  11       15.50       17.80     11.60 o 
  -4   6  11        6.47        6.46      7.35 o 
  -3   6  11       26.90       34.38      9.66 o 
  -2   6  11        0.92        1.92      6.20 o 
  -1   6  11       10.26        5.83      6.93 o 
   0   6  11       30.50       33.84      8.66 o 
   1   6  11        0.15       12.46      7.41 o 
   2   6  11       16.02        6.74      7.10 o 
   3   6  11       82.70       49.80     35.85 o 
   4   6  11        0.98       20.04     11.09 o 
   5   6  11        0.22      -10.11     10.11 o 
  -6   7  11        7.04       21.92     13.98 o 
  -5   7  11       15.60        6.82     16.13 o 
  -4   7  11        0.30       -4.55      8.26 o 
  -3   7  11        0.17       -3.29      7.40 o 
  -2   7  11       98.16      105.48     14.11 o 
  -1   7  11        0.23       -1.10      6.11 o 
   0   7  11       20.79       28.78      7.86 o 
   1   7  11        7.47        9.95      9.95 o 
   2   7  11       59.64       44.36     35.30 o 
   3   7  11       11.27       11.64     15.79 o 
   4   7  11        1.04       -0.47     11.10 o 
   5   7  11        0.32        6.90     11.23 o 
  -5   8  11        5.51       14.98     12.02 o 
  -4   8  11        6.74        6.35      8.94 o 
  -3   8  11        4.21        2.64      7.73 o 
  -2   8  11       52.82       50.03     10.20 o 
  -1   8  11       11.60       13.53      7.69 o 
   0   8  11       32.70       44.70     10.40 o 
   1   8  11        1.89       11.52      9.20 o 
   2   8  11        3.16       -1.90      8.89 o 
   3   8  11        3.28        1.59     15.78 o 
   4   8  11        1.73       23.01     19.96 o 
  -3   9  11        0.02        6.02      8.83 o 
  -2   9  11        3.70        9.00      7.63 o 
  -1   9  11        6.04        9.53      9.93 o 
   0   9  11       23.07       24.10      9.63 o 
   1   9  11       24.47       26.11     13.62 o 
   2   9  11        3.48        5.79     12.38 o 
  -7   0  12       22.53       32.41     22.85 o 
  -6   0  12       30.85       36.23     19.11 o 
  -5   0  12       57.99       79.57     31.31 o 
  -4   0  12       60.93       56.33     29.74 o 
  -3   0  12        0.38      -11.20     11.20 o 
  -2   0  12       25.21       -7.39     11.42 o 
  -1   0  12       48.04       47.04     22.02 o 
   0   0  12       24.91       36.58     21.82 o 
   1   0  12       49.32        9.93     13.67 o 
   2   0  12        0.06       -2.25     15.04 o 
   3   0  12       31.69       90.97     29.98 o 
   4   0  12       42.08       47.17     21.65 o 
   5   0  12       34.59       61.73     24.80 o 
  -7   1  12        1.59       -1.08     10.76 o 
  -6   1  12        3.85        4.84      9.86 o 
  -5   1  12       31.77       38.59     15.07 o 
  -4   1  12       36.15       -0.67     15.45 o 
  -3   1  12        4.65       -1.90     10.01 o 
  -2   1  12        6.18        9.27     10.55 o 
  -1   1  12        2.73       -0.02      8.79 o 
   0   1  12       39.82       50.32     22.00 o 
   1   1  12        3.98       14.19     10.34 o 
   2   1  12       38.09       37.52     14.91 o 
   3   1  12        0.27        9.76     10.14 o 
   4   1  12       34.19       34.27     14.43 o 
   5   1  12       13.32       27.81     10.76 o 
   6   1  12        4.36        4.79     16.20 o 
  -7   2  12        8.33       -7.20     10.13 o 
  -6   2  12       44.40       47.87     16.52 o 
  -5   2  12       20.83        5.44     12.89 o 
  -4   2  12      118.77       56.53     75.10 o 
  -3   2  12       18.60        1.25     21.76 o 
  -2   2  12        5.96        1.44     10.55 o 
  -1   2  12        6.50       -8.64      8.64 o 
   0   2  12        0.41        0.54      9.92 o 
   1   2  12        1.98       -6.60     10.00 o 
   2   2  12       40.33       20.79     18.05 o 
   3   2  12       38.48       36.62     12.26 o 
   4   2  12        2.52       -3.15      9.91 o 
   5   2  12        6.04       -9.97     11.78 o 
  -6   3  12        2.21       -8.24     11.41 o 
  -5   3  12        3.53       16.32     11.86 o 
  -4   3  12       60.52        7.55     43.91 o 
  -3   3  12       73.42       18.92     36.23 o 
  -2   3  12        2.69       -8.76      8.76 o 
  -1   3  12      203.32      189.17     46.88 o 
   0   3  12       46.46       39.58     25.39 o 
   1   3  12        6.61       -0.42      8.65 o 
   2   3  12       15.24       25.96      9.14 o 
   3   3  12        0.11       -7.78      7.78 o 
   4   3  12       58.29       66.47     17.88 o 
   5   3  12        8.78      -13.36     13.36 o 
  -6   4  12        0.42       -2.30     14.20 o 
  -5   4  12        3.23       19.48     26.40 o 
  -4   4  12        6.33       -2.20     11.43 o 
  -3   4  12       25.40       -3.55     14.38 o 
  -2   4  12        2.67        9.83     11.39 o 
  -1   4  12        0.09       -8.08     15.21 o 
   0   4  12        2.33       -3.82      7.49 o 
   1   4  12       11.05        7.53      8.62 o 
   2   4  12        3.56        1.75      9.22 o 
   3   4  12       13.61       -2.31     10.03 o 
   4   4  12        6.76       -6.90     11.32 o 
   5   4  12        0.11       32.73     17.30 o 
  -5   5  12        2.41       -2.47     12.61 o 
  -4   5  12       20.51       15.45     13.17 o 
  -3   5  12       18.46       14.18      9.40 o 
  -2   5  12       10.10       32.65      9.15 o 
  -1   5  12        8.13        4.08     11.06 o 
   0   5  12        0.62        6.04      8.67 o 
   1   5  12       48.60       25.72     20.75 o 
   2   5  12        2.69       -7.52      8.38 o 
   3   5  12       14.16       -9.69      9.69 o 
   4   5  12        2.68       20.24     10.31 o 
  -5   6  12        2.39      -12.31     12.31 o 
  -4   6  12        4.78       10.50     12.67 o 
  -3   6  12        6.54        2.08      8.39 o 
  -2   6  12        0.57       -4.56      7.65 o 
  -1   6  12       15.76       11.02     11.27 o 
   0   6  12        0.03       -6.48      8.73 o 
   1   6  12        1.01        0.66      7.50 o 
   2   6  12        1.72        5.32      8.93 o 
   3   6  12        6.33        2.15     12.97 o 
  -3   7  12        1.81       -1.93     11.22 o 
  -2   7  12       13.05       13.57      9.50 o 
  -1   7  12        7.37       15.74      7.78 o 
   0   7  12        1.75      -10.28     10.28 o 
   1   7  12       24.63       42.83     10.97 o 
   2   7  12       12.76        0.62     10.21 o 
  -5   1  13       27.76       16.91     14.70 o 
  -4   1  13        0.31        9.48     12.36 o 
  -3   1  13        0.02       -2.01     13.00 o 
  -2   1  13        8.57      -10.83     13.48 o 
  -1   1  13       13.01        5.97     14.86 o 
   0   1  13       29.62       11.52     12.75 o 
   1   1  13       19.06       26.24     19.37 o 
   2   1  13       63.28       27.36     14.44 o 
   3   1  13       44.11       36.08     16.30 o 
  -4   2  13        5.58       23.20     18.05 o 
  -3   2  13       85.72       40.09     32.23 o 
  -2   2  13        2.56       -5.05     18.20 o 
  -1   2  13        0.15        3.23     12.91 o 
   0   2  13       20.78        9.38     13.96 o 
   1   2  13       44.25       18.52     13.89 o 
   2   2  13        5.86        9.36     12.37 o 
   3   2  13        1.26      -11.91     12.69 o 
  -4   3  13       55.57       38.74     31.91 o 
  -3   3  13       19.48        6.00     32.94 o 
  -2   3  13       18.40      -11.35     11.35 o 
  -1   3  13       25.65       -4.14     16.94 o 
   0   3  13        4.43       -6.12     11.64 o 
   1   3  13        4.19       -2.29     11.00 o 
   2   3  13        0.03       -7.98     11.35 o 
   3   3  13       21.67       14.25     15.10 o 
  -3   4  13        2.09        2.66     28.67 o 
  -2   4  13       73.74       31.08     29.45 o 
  -1   4  13        0.41       -4.27     11.73 o 
   0   4  13       20.64        1.37     13.87 o 
   1   4  13       11.42        5.27     11.02 o 
   2   4  13        0.17       12.22     10.01 o 
  -2   5  13        0.52       -6.55     11.84 o 
  -1   5  13       14.48        2.32     13.64 o 
   0   5  13       30.19       12.19     10.88 o 
                                                 
